# Supplementary material for: Randomized, double-blind, placebo-controlled clinical trial to assess the safety and effectiveness of a novel dual-action oral topical formulation against upper respiratory infections
Source: BMC Infect Dis. 2017 Jan 14;17:74. doi: 10.1186/s12879-016-2177-8 (PMC5237564; doi:10.1186/s12879-016-2177-8)
Supplement: Additional file 3: — RawDataR2. (XLSX 669 kb) [file 12879_2016_2177_MOESM3_ESM.xlsx]

## Sheet: PtDetails
SampleID	Age	Sex	FluShot	Group
A061P	20	F	Y	Active
A062A	20	M	Y	Active
B013K	18	F	Y	Active
B028K	27	F	N	Active
B032N	38	F	Y	Active
B035R	42	F	Y	Active
B046J	23	M	N	Active
B058A	18	M	N	Active
B063J	22	F	N	Active
B082P	23	M	Y	Active
C001J	33	F	Y	Active
C021C	38	M	Y	Active
C074K	22	F	Y	Active
C095K	20	M	Y	Active
D026J	18	M	N	Active
E002M	26	M	Y	Active
F084M	20	M	Y	Active
F097S	36	F	N	Active
H023T	20	F	N	Active
H079E	27	F	Y	Active
H086D	21	M	N	Active
H088D	26	M	Y	Active
J059R	20	M	N	Active
J100A	36	M	N	Active
K041N	18	M	N	Active
K054S	31	F	Y	Active
K069S	19	F	N	Active
K080A	21	M	N	Active
K090C	22	F	Y	Active
L017E	29	M	N	Active
L025L	22	F	Y	Active
L029S	28	F	N	Active
M009A	27	F	Y	Active
M047I	21	M	N	Active
M073E	28	M	Y	Active
M081M	21	M	N	Active
P040J	18	M	Y	Active
P091E	22	F	N	Active
R071B	18	F	Y	Active
R098M	24	F	N	Active
S030A	43	M	N	Active
S045R	24	F	N	Active
S052V	32	M	Y	Active
T042P	37	F	N	Active
V068E	18	F	N	Active
W004J	32	F	Y	Active
W064K	21	M	N	Active
Y015A	25	F	N	Active
Y048G	21	M	Y	Active
Z020Y	23	F	N	Active
A060R	21	M	N	Placebo
A092E	19	M	Y	Placebo
B039A	20	F	Y	Placebo
C014R	28	M	N	Placebo
C036L	34	F	Y	Placebo
C053A	22	M	N	Placebo
D011T	21	F	Y	Placebo
D033A	36	M	Y	Placebo
D049D	25	M	N	Placebo
D094M	20	M	N	Placebo
E019L	20	F	N	Placebo
F034K	25	M	Y	Placebo
F057C	18	M	N	Placebo
F067D	33	M	Y	Placebo
F078W	21	M	N	Placebo
G037E	28	M	N	Placebo
G056D	33	M	N	Placebo
G072M	40	F	Y	Placebo
G089S	30	F	Y	Placebo
H005J	23	F	N	Placebo
J010D	18	F	Y	Placebo
J031M	29	F	Y	Placebo
J055N	33	M	Y	Placebo
K051E	25	F	Y	Placebo
K077S	20	F	N	Placebo
L075A	19	M	N	Placebo
M093S	20	F	N	Placebo
N027C	19	F	N	Placebo
O007M	39	M	N	Placebo
P008A	23	F	Y	Placebo
P070L	25	F	N	Placebo
P085J	20	M	N	Placebo
R003D	34	F	Y	Placebo
R018S	43	M	N	Placebo
R066D	21	M	N	Placebo
S044A	23	F	N	Placebo
S076I	20	F	N	Placebo
S083L	22	M	N	Placebo
S096S	21	F	N	Placebo
S099K	23	F	N	Placebo
T050E	19	M	N	Placebo
V016E	21	M	N	Placebo
V043B	20	M	N	Placebo
W006K	23	M	Y	Placebo
Y038G	21	F	N	Placebo

## Sheet: ARMS-I_TrialRawDataSickVisits
SubjectID	DurationRecorded	DurationFever	DurationCough	DurationSoreThroat	DurationRunnyNose	DurationStuffyNose	DurationMalaise	Age	Sex	AbOralExam	OralExamDetail	SickVisit	PostRxSymptom	SickVistORpostRxSymptom	Group	URI	Fever	VirusDetected	OralVirus	OralVirusType	NasalVirus	NasalVirusType	FluShot
H023T	Yes	0	0	1	3	3	3	20	Female	No		Yes	Yes	Yes	Active	Yes	No	No	No		No		No
E019L	No							20	Female	No		No	Yes	Yes	Placebo	No	No	No	No		No		No
M009A	No							27	Female	No		No	Yes	Yes	Active	No	No	No	No		No		Yes
P070L	No							25	Female	No		No	Yes	Yes	Placebo	No	No	No	No		No		No
R003D	No							34	Female	No		No	Yes	Yes	Placebo	No	No	No	No		No		Yes
R018S	No							43	Male	No		No	Yes	Yes	Placebo	No	No	No	No		No		No
L075A	Yes	2	2	2	1	0	2	19	Male	No		Yes	No	Yes	Placebo	Yes	Yes	Yes	Yes	Influenza	No		No
K051E	Yes	0	2	2	3	3	3	25	Female	No		Yes	No	Yes	Placebo	Yes	No	Yes	No		Yes	Rhinovirus	Yes
N027C	Yes	0	7	9	0	4	9	19	Female	No		Yes	No	Yes	Placebo	Yes	No	No	No		No		No
W006K	Yes	0	3	4	4	2	0	23	Male	No		Yes	No	Yes	Placebo	Yes	No	Yes	No		Yes	Coronavirus	Yes
L025L	No							22	Female	No		Yes	No	Yes	Active	No	Yes	No	No		No		Yes
S076I	Yes	2	3	3	3	0	3	20	Female	No		No	No	No	Placebo	Yes	Yes	No	No		No		No
A062A	Yes	0	0	0	4	4	4	20	Male	No		No	No	No	Active	Yes	No	No	No		No		Yes
B013K	Yes	0	2	2	0	2	0	18	Female	No		No	No	No	Active	Yes	No	No	No		No		Yes
B046J	Yes	0	2	0	0	2	2	23	Male	No		No	No	No	Active	Yes	No	No	No		No		No
D049D	Yes	0	2	0	0	2	2	25	Male	No		No	No	No	Placebo	Yes	No	No	No		No		No
F057C	Yes	0	2	2	2	0	0	18	Male	No		No	No	No	Placebo	Yes	No	No	No		No		No
F097S	Yes	0	3	3	0	3	0	36	Female	No		No	No	No	Active	Yes	No	No	No		No		No
K077S	Yes	0	6	5	7	5	0	20	Female	No		No	No	No	Placebo	Yes	No	No	No		No		No
R098M	Yes	0	0	2	7	7	6	24	Female	No		No	No	No	Active	Yes	No	No	No		No		No
W004J	Yes	0	0	2	2	4	4	32	Female	Yes	Enlarged tonsils at enrolment, not at later visits	No	No	No	Active	Yes	No	No	No		No		Yes
A060R	No							21	Male	No		No	No	No	Placebo	No	No	No	No		No		No
A061P	No							20	Female	No		No	No	No	Active	No	No	No	No		No		Yes
A092E	No							19	Male	No		No	No	No	Placebo	No	No	No	No		No		Yes
B028K	No							27	Female	No		No	No	No	Active	No	No	No	No		No		No
B032N	No							38	Female	No		No	No	No	Active	No	No	No	No		No		No
B035K	No							42	Female	No		No	No	No	Active	No	No	No	No		No		No
B039A	No							20	Female	No		No	No	No	Placebo	No	No	No	No		No		Yes
B058A	No							18	Male	No		No	No	No	Active	No	No	No	No		No		No
B063J	No							22	Female	No		No	No	No	Active	No	No	No	No		No		No
B082P	No							23	Male	No		No	No	No	Active	No	No	No	No		No		Yes
C001J	No							33	Female	No		No	No	No	Active	Yes	No	No	No		No		Yes
C014R	No							28	Male	No		No	No	No	Placebo	No	No	No	No		No		No
C021C	No							38	Male	No		No	No	No	Active	No	No	No	No		No		Yes
C036L	No							34	Female	No		No	No	No	Placebo	No	No	No	No		No		Yes
C053A	No							22	Male	No		No	No	No	Placebo	No	No	No	No		No		No
C074K	No							22	Female	No		No	No	No	Active	No	Yes	No	No		No		Yes
C095K	No							20	Male	No		No	No	No	Active	No	No	No	No		No		Yes
D011T	No							21	Female	No		No	No	No	Placebo	No	No	No	No		No		Yes
D026J	No							18	Male	No		No	No	No	Active	No	No	No	No		No		No
D033A	No							36	Male	No		No	No	No	Placebo	No	No	No	No		No		Yes
D094M	No							20	Male	No		No	No	No	Placebo	No	No	No	No		No		No
E002M	No							26	Male	No		No	No	No	Active	No	No	No	No		No		Yes
F034K	No							25	Male	No		No	No	No	Placebo	No	No	No	No		No		Yes
F067D	No							33	Male	No		No	No	No	Placebo	No	No	No	No		No		Yes
F078W	No							21	Male	No		No	No	No	Placebo	No	No	No	No		No		No
F084M	No							20	Male	No		No	No	No	Active	No	No	No	No		No		Yes
G037E	No							28	Male	No		No	No	No	Placebo	No	No	No	No		No		No
G056D	No							33	Male	No		No	No	No	Placebo	No	No	No	No		No		No
G072M	No							40	Female	No		No	No	No	Placebo	Yes	No	No	No		No		Yes
G089S	No							30	Female	No		No	No	No	Placebo	No	No	No	No		No		Yes
H005J	No							23	Female	No		No	No	No	Placebo	No	No	No	No		No		No
H079E	No							27	Female	No		No	No	No	Active	No	No	No	No		No		Yes
H086D	No							21	Male	No		No	No	No	Active	No	No	No	No		No		No
H088D	No							26	Male	No		No	No	No	Active	No	No	No	No		No		Yes
J010D	No							18	Female	No		No	No	No	Placebo	No	No	No	No		No		Yes
J031M	No							29	Female	No		No	No	No	Placebo	No	No	No	No		No		Yes
J055N	No							33	Male	No		No	No	No	Placebo	No	No	No	No		No		Yes
J059R	No							20	Male	No		No	No	No	Active	No	No	No	No		No		No
J100A	No							36	Male	No		No	No	No	Active	No	No	No	No		No		No
K041N	No							18	Male	No		No	No	No	Active	No	No	No	No		No		No
K054S	No							31	Female	No		No	No	No	Active	No	No	No	No		No		Yes
K069S	No							19	Female	No		No	No	No	Active	No	No	No	No		No		No
K080A	No							21	Male	No		No	No	No	Active	No	No	No	No		No		No
K090C	No							22	Female	No		No	No	No	Active	No	No	No	No		No		Yes
L017E	No							29	Male	No		No	No	No	Active	No	No	No	No		No		No
L029S	No							28	Female	No		No	No	No	Active	No	No	No	No		No		No
M047I	No							21	Male	No		No	No	No	Active	No	No	No	No		No		No
M073E	No							28	Male	No		No	No	No	Active	No	No	No	No		No		Yes
M081M	No							21	Male	No		No	No	No	Active	No	No	No	No		No		No
M093S	No							20	Female	No		No	No	No	Placebo	No	No	No	No		No		No
O007M	No							39	Male	Yes	Bit cheek	No	No	No	Placebo	No	No	No	No		No		No
P008A	No							23	Female	No		No	No	No	Placebo	No	No	No	No		No		Yes
P040J	No							18	Male	No		No	No	No	Active	No	No	No	No		No		Yes
P042T	No							37	Female	No		No	No	No	Active	No	No	No	No		No		No
P085J	No							20	Male	No		No	No	No	Placebo	No	No	No	No		No		No
P091E	No							22	Female	No		No	No	No	Active	No	No	No	No		No		No
R066D	No							21	Male	No		No	No	No	Placebo	No	No	No	No		No		No
R071B	No							18	Female	No		No	No	No	Active	No	No	No	No		No		Yes
S030A	No							43	Male	No		No	No	No	Active	No	No	No	No		No		No
S044A	No							23	Female	Yes	Labial mucosal injury	No	No	No	Placebo	Yes	No	No	No		No		No
S045R	No							24	Female	No		No	No	No	Active	No	No	No	No		No		No
S052V	No							32	Male	No		No	No	No	Active	No	No	No	No		No		Yes
S083L	No							22	Male	No		No	No	No	Placebo	No	No	No	No		No		No
S096S	No							21	Female	No		No	No	No	Placebo	No	No	No	No		No		No
S099K	No							23	Female	No		No	No	No	Placebo	Yes	No	No	No		No		No
T050E	No							19	Male	No		No	No	No	Placebo	No	No	No	No		No		No
V016E	No							21	Male	Yes	Bit cheek	No	No	No	Placebo	No	No	No	No		No		No
V043B	No							20	Male	No		No	No	No	Placebo	No	No	No	No		No		No
V068E	No							18	Female	No		No	No	No	Active	No	No	No	No		No		No
W064K	No							21	Male	No		No	No	No	Active	No	No	No	No		No		No
Y015A	No							25	Female	No		No	No	No	Active	Yes	No	No	No		No		No
Y048G	No							21	Male	No		No	No	No	Active	No	No	No	No		No		Yes
Z020Y	No							23	Female	No		No	No	No	Active	No	No	No	No		No		No

## Sheet: ARMS-I_TrialRawData_Surveys
PtID	Arm	URI	Sex	Vaccine	Fever	Temperature	Cough	CoughSev	Symptoms	SoreThroat	SoreThroatSev	RunningNose	RunningNoseSev	StuffyNose	StuffyNoseSev	Malaise	MalaiseSev	MedTaken	AdverseEvents (AE)	Other	OtherText	AE1	AE1Sev	AE2	AE2Sev	ClinicVisit	ClinicVisitDetail	Spray1	Spray2	Spray3
H023T	Active	Yes	Female	No	No		No	0	Yes	Yes	2	Yes	3	Yes	3	Yes	3	Yes	No	No						No		Yes	Yes	Yes
H023T	Active	Yes	Female	No	No		No	0	Yes	No	0	Yes	2	Yes	3	Yes	2	Yes	No	No						No		Yes	Yes	Yes
H023T	Active	Yes	Female	No	No		No	0	Yes	No	0	Yes	2	Yes	3	Yes	2	Yes	No	No						No		Yes	Yes	Yes
K051E	Placebo	Yes	Female	Yes	No		No	0	Yes	Yes	1	Yes	2	Yes	3	Yes	2	Yes	No	No						No		Yes	Yes	Yes
K051E	Placebo	Yes	Female	Yes	No		Yes	2	Yes	Yes	2	Yes	1	Yes	3	Yes	2	Yes	No	No						No		Yes	Yes	Yes
K051E	Placebo	Yes	Female	Yes	No		Yes	1	Yes	No	0	Yes	1	Yes	2	Yes	1	Yes	No	No						No		Yes	Yes	Yes
L075A	Placebo	Yes	Male	No	Yes	102.7	Yes	4	Yes	Yes	3	Yes	2	No	0	Yes	4	No	Yes	Yes	Headache	Headache	Missing			Yes	I went to University Heal	No	Yes	Yes
L075A	Placebo	Yes	Male	No	Yes	102	Yes	3	Yes	Yes	3	No	0	No	0	Yes	2	No	No	No						No		Yes	Yes	Yes
N027C	Placebo	Yes	Male	No	No		Yes	4	Yes	Yes	3	No	0	Yes	3	Yes	3	Yes	Yes	Yes	Stiff neck, 3	Stiff neck	3			No		Yes	Yes	Yes
N027C	Placebo	Yes	Male	No	No		Yes	4	Yes	Yes	4	No	0	No	0	Yes	3	Yes	Yes	Yes	Stiff neck, 3	Stiff neck	3			No		Yes	Yes	Yes
N027C	Placebo	Yes	Male	No	No		Yes	3	Yes	Yes	3	No	0	No	0	Yes	3	Yes	Yes	Yes	Stiff neck, 3	Stiff neck	3			No		Yes	Yes	Yes
N027C	Placebo	Yes	Male	No	No		Yes	2	Yes	Yes	2	No	0	No	0	Yes	2	Yes	Yes	Yes	Stiff neck, 2	Stiff neck	2			Yes	CWRU Health Services, che	Yes	Yes	Yes
N027C	Placebo	Yes	Male	No	No		Yes	2	Yes	Yes	2	No	0	No	0	Yes	2	Yes	Yes	Yes	Stiff neck, 1	Stiff neck	1			No		Yes	Yes	Yes
N027C	Placebo	Yes	Male	No	No		No	0	Yes	Yes	1	No	0	Yes	1	Yes	2		No	No						No		Yes	Yes	Yes
N027C	Placebo	Yes	Male	No	No		No	0	Yes	Yes	2	No	0	Yes	2	Yes	2	No	No	No						No		Yes	Yes	Yes
N027C	Placebo	Yes	Male	No	No		Yes	3	Yes	Yes	3	No	0	Yes	3	Yes	3	Yes	No	No						No		Yes	Yes	No
N027C	Placebo	Yes	Male	No	No		Yes	2	Yes	Yes	1	No	0	No	0	Yes	2	No	No	No						No		Yes	Yes	Yes
W006K	Placebo	Yes	Male	Yes	No		Yes	1	Yes	Yes	2	Yes	1	No	0	No	0	No	No	No						No		Yes	Yes	Yes
W006K	Placebo	Yes	Male	Yes	No		Yes	1	Yes	Yes	2	Yes	1	No	0	No	0	No	No	No						No		Yes	Yes	Yes
W006K	Placebo	Yes	Male	Yes	No		Yes	1	Yes	Yes	2	Yes	1	Yes	1	No	0	No	No	No						No		Yes	Yes	Yes
W006K	Placebo	Yes	Male	Yes	No		No	0	Yes	Yes	1	Yes	1	Yes	1	No	0	No	No	No						No		Yes	Yes	Yes
H023T	Active	No	Female	No	No		No	0	No	No	0	No	0	No	0	No	0		No	No						No		Yes	Yes	Yes
H023T	Active	No	Female	No	No		No	0	No	No	0	No	0	No	0	No	0		No	No						No		Yes	Yes	Yes
H023T	Active	No	Female	No	No		No	0	No	No	0	No	0	No	0	No	0		No	No						No		Yes	Yes	Yes
H023T	Active	No	Female	No	No		No	0	Yes	No	0	No	0	Yes	2	No	0	No	No	No						No		Yes	Yes	Yes
H023T	Active	No	Female	No	No		No	0	No	No	0	No	0	No	0	No	0		No	No						No		Yes	Yes	Yes
H023T	Active	No	Female	No	No		No	0	No	No	0	No	0	No	0	No	0		No	No						No		Yes	Yes	Yes
H023T	Active	No	Female	No	No		No	0	No	No	0	No	0	No	0	No	0		No	No						No		Yes	Yes	Yes
H023T	Active	No	Female	No	No		No	0	No	No	0	No	0	No	0	No	0		No	No						No		Yes	Yes	Yes
H023T	Active	No	Female	No	No		No	0	No	No	0	No	0	No	0	No	0		No	No						No		Yes	Yes	Yes
H023T	Active	No	Female	No	No		No	0	No	No	0	No	0	No	0	No	0		No	No						No		Yes	Yes	Yes
H023T	Active	No	Female	No	No		No	0	No	No	0	No	0	No	0	No	0		No	No						No		Yes	Yes	Yes
H023T	Active	No	Female	No	No		No	0	No	No	0	No	0	No	0	No	0		No	No						No		Yes	Yes	Yes
H023T	Active	No	Female	No	No		No	0	No	No	0	No	0	No	0	No	0		No	No						No		Yes	Yes	Yes
H023T	Active	No	Female	No	No		No	0	No	No	0	No	0	No	0	No	0		No	No						No		Yes	Yes	Yes
H023T	Active	No	Female	No	No		No	0	No	No	0	No	0	No	0	No	0		No	No						No		Yes	Yes	Yes
H023T	Active	No	Female	No	No		No	0	No	No	0	No	0	No	0	No	0		No	No						No		Yes	Yes	Yes
H023T	Active	No	Female	No	No		No	0	No	No	0	No	0	No	0	No	0		No	No						No		Yes	Yes	Yes
H023T	Active	No	Female	No	No		No	0	No	No	0	No	0	No	0	No	0		No	No						No		Yes	Yes	Yes
H023T	Active	No	Female	No	No		No	0	No	No	0	No	0	No	0	No	0		No	No						No		Yes	Yes	Yes
H023T	Active	No	Female	No	No		No	0	No	No	0	No	0	No	0	No	0		No	No						No		Yes	Yes	Yes
H023T	Active	No	Female	No	No		No	0	No	No	0	No	0	No	0	No	0		No	No						No		Yes	Yes	Yes
H023T	Active	No	Female	No	No		No	0	No	No	0	No	0	No	0	No	0		No	No						No		Yes	Yes	Yes
H023T	Active	No	Female	No	No		No	0	No	No	0	No	0	No	0	No	0		No	No						No		Yes	Yes	Yes
H023T	Active	No	Female	No	No		No	0	No	No	0	No	0	No	0	No	0		No	No						No		Yes	Yes	Yes
H023T	Active	No	Female	No	No		No	0	No	No	0	No	0	No	0	No	0		No	No						No		Yes	Yes	Yes
H023T	Active	No	Female	No	No		No	0	No	No	0	No	0	No	0	No	0		No	No						No		Yes	Yes	Yes
H023T	Active	No	Female	No	No		No	0	No	No	0	No	0	No	0	No	0		No	No						No		Yes	Yes	Yes
H023T	Active	No	Female	No	No		No	0	No	No	0	No	0	No	0	No	0		No	No						No		Yes	Yes	Yes
H023T	Active	No	Female	No	No		No	0	No	No	0	No	0	No	0	No	0		No	No						No		Yes	Yes	Yes
H023T	Active	No	Female	No	No		No	0	No	No	0	No	0	No	0	No	0		No	No						No		Yes	Yes	Yes
H023T	Active	No	Female	No	No		No	0	No	No	0	No	0	No	0	No	0		No	No						No		Yes	Yes	Yes
H023T	Active	No	Female	No	No		No	0	No	No	0	No	0	No	0	No	0		No	No						No		Yes	Yes	Yes
H023T	Active	No	Female	No	No		No	0	No	No	0	No	0	No	0	No	0		No	No						No		Yes	Yes	Yes
H023T	Active	No	Female	No	No		No	0	No	No	0	No	0	No	0	No	0		No	No						No		Yes	Yes	Yes
H023T	Active	No	Female	No	No		No	0	No	No	0	No	0	No	0	No	0		No	No						No		Yes	Yes	Yes
K051E	Placebo	No	Female	Yes	No		No	0	Yes	No	0	Yes	2	Yes	2	No	0	Yes	No	No						No		No	Yes	Yes
K051E	Placebo	No	Female	Yes	No		No	0	Yes	No	0	Yes	2	Yes	2	No	0	Yes	No	No						No		Yes	Yes	Yes
K051E	Placebo	No	Female	Yes	No		No	0	Yes	No	0	Yes	1	Yes	1	No	0	Yes	No	No						No		Yes	Yes	Yes
K051E	Placebo	No	Female	Yes	No		No	0	No	No	0	No	0	No	0	No	0		No	No						No		Yes	Yes	Yes
K051E	Placebo	No	Female	Yes	No		No	0	No	No	0	No	0	No	0	No	0		No	No						No		Yes	Yes	Yes
K051E	Placebo	No	Female	Yes	No		No	0	No	No	0	No	0	No	0	No	0		No	No						No		Yes	Yes	Yes
K051E	Placebo	No	Female	Yes	No		No	0	No	No	0	No	0	No	0	No	0		No	No						No		Yes	Yes	No
K051E	Placebo	No	Female	Yes	No		No	0	No	No	0	No	0	No	0	No	0		No	No						No		Yes	Yes	Yes
K051E	Placebo	No	Female	Yes	No		No	0	No	No	0	No	0	No	0	No	0		No	No						No		Yes	Yes	Yes
K051E	Placebo	No	Female	Yes	No		No	0	No	No	0	No	0	No	0	No	0		No	No						No		Yes	Yes	Yes
K051E	Placebo	No	Female	Yes	No		No	0	No	No	0	No	0	No	0	No	0		No	No						No		Yes	Yes	Yes
K051E	Placebo	No	Female	Yes	No		No	0	No	No	0	No	0	No	0	No	0		No	No						No		Yes	Yes	Yes
K051E	Placebo	No	Female	Yes	No		No	0	No	No	0	No	0	No	0	No	0		No	No						No		Yes	Yes	Yes
K051E	Placebo	No	Female	Yes	No		No	0	No	No	0	No	0	No	0	No	0		No	No						No		Yes	Yes	Yes
K051E	Placebo	No	Female	Yes	No		No	0	No	No	0	No	0	No	0	No	0		No	No						No		Yes	Yes	Yes
K051E	Placebo	No	Female	Yes	No		No	0	No	No	0	No	0	No	0	No	0		No	No						No		Yes	Yes	Yes
K051E	Placebo	No	Female	Yes	No		No	0	No	No	0	No	0	No	0	No	0		No	No						No		Yes	Yes	Yes
K051E	Placebo	No	Female	Yes	No		No	0	No	No	0	No	0	No	0	No	0		No	No						No		No	Yes	Yes
K051E	Placebo	No	Female	Yes	No		No	0	No	No	0	No	0	No	0	No	0		No	No						No		Yes	Yes	Yes
K051E	Placebo	No	Female	Yes	No		No	0	No	No	0	No	0	No	0	No	0		No	No						No		Yes	Yes	Yes
K051E	Placebo	No	Female	Yes	No		No	0	No	No	0	No	0	No	0	No	0		No	No						No		Yes	No	No
K051E	Placebo	No	Female	Yes	No		No	0	No	No	0	No	0	No	0	No	0		No	No						No		Yes	Yes	Yes
K051E	Placebo	No	Female	Yes	No		No	0	No	No	0	No	0	No	0	No	0		No	No						No		Yes	Yes	Yes
K051E	Placebo	No	Female	Yes	No		No	0	No	No	0	No	0	No	0	No	0		No	No						No		Yes	Yes	Yes
K051E	Placebo	No	Female	Yes	No		No	0	No	No	0	No	0	No	0	No	0		No	No						No		Yes	Yes	Yes
K051E	Placebo	No	Female	Yes	No		No	0	No	No	0	No	0	No	0	No	0		No	No						No		No	No	No
K051E	Placebo	No	Female	Yes	No		No	0	No	No	0	No	0	No	0	No	0		No	No						No		No	No	No
K051E	Placebo	No	Female	Yes	No		No	0	No	No	0	No	0	No	0	No	0		No	No						No		No	No	Yes
K051E	Placebo	No	Female	Yes	No		No	0	No	No	0	No	0	No	0	No	0		No	No						No		Yes	Yes	Yes
K051E	Placebo	No	Female	Yes	No		No	0	No	No	0	No	0	No	0	No	0		No	No						No		Yes	Yes	Yes
K051E	Placebo	No	Female	Yes	No		Yes	2	Yes	No	0	No	0	Yes	1	No	0	Yes	No	No						No		Yes	Yes	Yes
K051E	Placebo	No	Female	Yes	No		Yes	1	Yes	No	0	No	0	Yes	1	No	0	Yes	No	No						No		Yes	Yes	Yes
K051E	Placebo	No	Female	Yes	No		No	0	Yes	No	0	No	0	Yes	1	No	0	No	No	No						No		Yes	Yes	Yes
K051E	Placebo	No	Female	Yes	No		No	0	No	No	0	No	0	No	0	No	0		No	No						No		Yes	Yes	Yes
K051E	Placebo	No	Female	Yes	No		No	0	No	No	0	No	0	No	0	No	0		No	No						No		Yes	Yes	Yes
K051E	Placebo	No	Female	Yes	No		No	0	No	No	0	No	0	No	0	No	0		No	No						No		Yes	Yes	Yes
K051E	Placebo	No	Female	Yes	No		No	0	No	No	0	No	0	No	0	No	0		No	No						No		Yes	Yes	Yes
K051E	Placebo	No	Female	Yes	No		No	0	No	No	0	No	0	No	0	No	0		No	No						No		Yes	Yes	Yes
K051E	Placebo	No	Female	Yes	No		No	0	No	No	0	No	0	No	0	No	0		No	No						No		Yes	Yes	Yes
K051E	Placebo	No	Female	Yes	No		No	0	No	No	0	No	0	No	0	No	0		No	No						No		Yes	Yes	Yes
K051E	Placebo	No	Female	Yes	No		No	0	No	No	0	No	0	No	0	No	0		No	No						No		Yes	Yes	Yes
K051E	Placebo	No	Female	Yes	No		No	0	No	No	0	No	0	No	0	No	0		No	No						No		Yes	Yes	Yes
K051E	Placebo	No	Female	Yes	No		No	0	No	No	0	No	0	No	0	No	0		No	No						No		Yes	Yes	Yes
K051E	Placebo	No	Female	Yes	No		No	0	No	No	0	No	0	No	0	No	0		No	No						No		Yes	Yes	Yes
K051E	Placebo	No	Female	Yes	No		No	0	No	No	0	No	0	No	0	No	0		No	No						No		Yes	Yes	Yes
K051E	Placebo	No	Female	Yes	No		No	0	No	No	0	No	0	No	0	No	0		No	No						No		Yes	Yes	Yes
K051E	Placebo	No	Female	Yes	No		No	0	No	No	0	No	0	No	0	No	0		No	No						No		Yes	Yes	Yes
K051E	Placebo	No	Female	Yes	No		No	0	No	No	0	No	0	No	0	No	0		No	No						No		Yes	Yes	Yes
K051E	Placebo	No	Female	Yes	No		No	0	No	No	0	No	0	No	0	No	0		No	No						No		Yes	Yes	Yes
K051E	Placebo	No	Female	Yes	No		No	0	No	No	0	No	0	No	0	No	0		No	No						No		Yes	Yes	Yes
K051E	Placebo	No	Female	Yes	No		No	0	No	No	0	No	0	No	0	No	0		No	No						No		Yes	Yes	Yes
K051E	Placebo	No	Female	Yes	No		No	0	No	No	0	No	0	No	0	No	0		No	No						No		Yes	Yes	Yes
K051E	Placebo	No	Female	Yes	No		No	0	No	No	0	No	0	No	0	No	0		No	No						No		Yes	Yes	Yes
K051E	Placebo	No	Female	Yes	No		No	0	No	No	0	No	0	No	0	No	0		No	No						No		Yes	Yes	Yes
K051E	Placebo	No	Female	Yes	No		No	0	No	No	0	No	0	No	0	No	0		No	No						No		Yes	Yes	Yes
K051E	Placebo	No	Female	Yes	No		No	0	No	No	0	No	0	No	0	No	0		No	No						No		Yes	Yes	Yes
K051E	Placebo	No	Female	Yes	No		No	0	No	No	0	No	0	No	0	No	0		No	No						No		Yes	Yes	Yes
K051E	Placebo	No	Female	Yes	No		No	0	No	No	0	No	0	No	0	No	0		No	No						No		Yes	Yes	Yes
K051E	Placebo	No	Female	Yes	No		No	0	No	No	0	No	0	No	0	No	0		No	No						No		Yes	Yes	Yes
K051E	Placebo	No	Female	Yes	No		No	0	No	No	0	No	0	No	0	No	0		No	No						No		Yes	Yes	Yes
K051E	Placebo	No	Female	Yes	No		No	0	No	No	0	No	0	No	0	No	0		No	No						No		Yes	Yes	Yes
K051E	Placebo	No	Female	Yes	No		No	0	No	No	0	No	0	No	0	No	0		No	No						No		Yes	Yes	Yes
K051E	Placebo	No	Female	Yes	No		No	0	No	No	0	No	0	No	0	No	0		No	No						No		Yes	Yes	Yes
K051E	Placebo	No	Female	Yes	No		No	0	No	No	0	No	0	No	0	No	0		No	No						No		Yes	Yes	Yes
K051E	Placebo	No	Female	Yes	No		No	0	No	No	0	No	0	No	0	No	0		No	No						No		Yes	Yes	Yes
K051E	Placebo	No	Female	Yes	No		No	0	No	No	0	No	0	No	0	No	0		No	No						No		Yes	Yes	Yes
K051E	Placebo	No	Female	Yes	No		No	0	No	No	0	No	0	No	0	No	0		No	No						No		Yes	Yes	Yes
K051E	Placebo	No	Female	Yes	No		No	0	No	No	0	No	0	No	0	No	0		No	No						No		Yes	No	No
L025L	Active	No	Female	Yes	Yes	102	No	0	Yes	No	0	No	0	No	0	Yes	4	No	Yes	Yes	chills 2 body pain 2	Body pain	2	Chills	2	No		No	No	No
L025L	Active	No	Female	Yes	No		No	0	No	No	0	No	0	No	0	No	0		No	No						No		No	Yes	No
L025L	Active	No	Female	Yes	No		No	0	No	No	0	No	0	No	0	No	0		No	No						No		No	No	Yes
L025L	Active	No	Female	Yes	No		No	0	No	No	0	No	0	No	0	No	0		No	No						No		No	No	Yes
L025L	Active	No	Female	Yes	No		No	0	No	No	0	No	0	No	0	No	0		No	No						No		No	Yes	No
L025L	Active	No	Female	Yes	No		No	0	No	No	0	No	0	No	0	No	0		No	No						No		No	No	Yes
L025L	Active	No	Female	Yes	No		No	0	No	No	0	No	0	No	0	No	0		No	No						No		No	No	Yes
L025L	Active	No	Female	Yes	No		No	0	No	No	0	No	0	No	0	No	0		No	No						No		No	No	Yes
L025L	Active	No	Female	Yes	No		No	0	No	No	0	No	0	No	0	No	0		No	No						No		No	Yes	No
L025L	Active	No	Female	Yes	No		No	0	No	No	0	No	0	No	0	No	0		No	No						No		No	No	Yes
L025L	Active	No	Female	Yes	No		No	0	No	No	0	No	0	No	0	No	0		No	No						No		No	Yes	No
L025L	Active	No	Female	Yes	No		No	0	No	No	0	No	0	No	0	No	0		No	No						No		No	No	Yes
L025L	Active	No	Female	Yes	No		No	0	No	No	0	No	0	No	0	No	0		No	No						No		Yes	No	No
L025L	Active	No	Female	Yes	No		No	0	No	No	0	No	0	No	0	No	0		No	No						No		No	Yes	No
L025L	Active	No	Female	Yes	No		No	0	No	No	0	No	0	No	0	No	0		No	No						No		No	No	Yes
L025L	Active	No	Female	Yes	No		No	0	No	No	0	No	0	No	0	No	0		No	No						No		No	No	Yes
L025L	Active	No	Female	Yes	No		No	0	No	No	0	No	0	No	0	No	0		No	No						No		No	Yes	No
L025L	Active	No	Female	Yes	No		No	0	No	No	0	No	0	No	0	No	0		No	No						No		No	No	Yes
L025L	Active	No	Female	Yes	No		No	0	No	No	0	No	0	No	0	No	0		No	No						No		No	No	Yes
L025L	Active	No	Female	Yes	No		No	0	No	No	0	No	0	No	0	No	0		No	No						No		No	No	Yes
L025L	Active	No	Female	Yes	No		No	0	No	No	0	No	0	No	0	No	0		No	No						No		No	No	Yes
L025L	Active	No	Female	Yes	No		No	0	No	No	0	No	0	No	0	No	0		No	No						No		No	No	Yes
L025L	Active	No	Female	Yes	No		No	0	No	No	0	No	0	No	0	No	0		No	No						No		No	No	Yes
L025L	Active	No	Female	Yes	No		No	0	No	No	0	No	0	No	0	No	0		No	No						No		No	No	Yes
L025L	Active	No	Female	Yes	No		No	0	No	No	0	No	0	No	0	No	0		No	No						No		No	No	Yes
L025L	Active	No	Female	Yes	No		No	0	No	No	0	No	0	No	0	No	0		No	No						No		No	No	No
L025L	Active	No	Female	Yes	No		No	0	No	No	0	No	0	No	0	No	0		No	No						No		No	No	Yes
L025L	Active	No	Female	Yes	No		No	0	No	No	0	No	0	No	0	No	0		No	No						No		No	No	Yes
L025L	Active	No	Female	Yes	No		No	0	No	No	0	No	0	No	0	No	0		No	No						No		No	No	Yes
L025L	Active	No	Female	Yes	No		No	0	No	No	0	No	0	No	0	No	0		No	No						No		No	No	Yes
L025L	Active	No	Female	Yes	No		No	0	No	No	0	No	0	No	0	No	0		No	No						No		No	No	Yes
L025L	Active	No	Female	Yes	No		No	0	No	No	0	No	0	No	0	No	0		No	No						No		No	No	Yes
L025L	Active	No	Female	Yes	No		No	0	No	No	0	No	0	No	0	No	0		No	No						No		No	No	Yes
L025L	Active	No	Female	Yes	No		No	0	No	No	0	No	0	No	0	No	0		No	No						No		No	No	Yes
L025L	Active	No	Female	Yes	No		No	0	No	No	0	No	0	No	0	No	0		No	No						No		No	No	Yes
L025L	Active	No	Female	Yes	No		No	0	No	No	0	No	0	No	0	No	0		No	No						No		No	No	Yes
L025L	Active	No	Female	Yes	No		No	0	No	No	0	No	0	No	0	No	0		No	No						No		No	No	Yes
L025L	Active	No	Female	Yes	No		No	0	No	No	0	No	0	No	0	No	0		No	No						No		No	No	Yes
L025L	Active	No	Female	Yes	No		No	0	No	No	0	No	0	No	0	No	0		No	No						No		No	No	Yes
L025L	Active	No	Female	Yes	No		No	0	Yes	No	0	Yes	2	No	0	No	0	No	No	No						No		No	No	Yes
L025L	Active	No	Female	Yes	No		No	0	No	No	0	No	0	No	0	No	0		No	No						No		No	No	Yes
L025L	Active	No	Female	Yes	No		No	0	No	No	0	No	0	No	0	No	0		No	No						No		No	No	Yes
L025L	Active	No	Female	Yes	No		No	0	No	No	0	No	0	No	0	No	0		No	No						No		No	No	Yes
L025L	Active	No	Female	Yes	No		No	0	No	No	0	No	0	No	0	No	0		No	No						No		No	No	Yes
L025L	Active	No	Female	Yes	No		No	0	No	No	0	No	0	No	0	No	0		No	No						No		No	No	Yes
L025L	Active	No	Female	Yes	No		No	0	No	No	0	No	0	No	0	No	0		No	No						No		No	No	Yes
L025L	Active	No	Female	Yes	No		No	0	No	No	0	No	0	No	0	No	0		No	No						No		No	No	Yes
L025L	Active	No	Female	Yes	No		No	0	No	No	0	No	0	No	0	No	0		No	No						No		No	No	Yes
L025L	Active	No	Female	Yes	No		No	0	No	No	0	No	0	No	0	No	0		No	No						No		No	No	Yes
L025L	Active	No	Female	Yes	No		No	0	No	No	0	No	0	No	0	No	0		No	No						No		No	No	Yes
L025L	Active	No	Female	Yes	No		No	0	No	No	0	No	0	No	0	No	0		No	No						No		No	No	Yes
L025L	Active	No	Female	Yes	No		No	0	No	No	0	No	0	No	0	No	0		No	No						No		No	No	Yes
L025L	Active	No	Female	Yes	No		No	0	No	No	0	No	0	No	0	No	0		No	No						No		No	No	Yes
L025L	Active	No	Female	Yes	No		No	0	No	No	0	No	0	No	0	No	0		No	No						No		No	No	Yes
L025L	Active	No	Female	Yes	No		No	0	No	No	0	No	0	No	0	No	0		No	No						No		No	No	Yes
L025L	Active	No	Female	Yes	No		No	0	No	No	0	No	0	No	0	No	0		No	No						No		No	No	Yes
L025L	Active	No	Female	Yes	No		No	0	No	No	0	No	0	No	0	No	0		No	No						No		No	No	Yes
L025L	Active	No	Female	Yes	No		No	0	No	No	0	No	0	No	0	No	0		No	No						No		No	No	Yes
L025L	Active	No	Female	Yes	No		No	0	No	No	0	No	0	No	0	No	0		No	No						No		No	No	Yes
L025L	Active	No	Female	Yes	No		No	0	No	No	0	No	0	No	0	No	0		No	No						No		No	No	Yes
L025L	Active	No	Female	Yes	No		No	0	No	No	0	No	0	No	0	No	0		No	No						No		No	No	Yes
L025L	Active	No	Female	Yes	No		No	0	No	No	0	No	0	No	0	No	0		No	No						No		No	No	Yes
L025L	Active	No	Female	Yes	No		No	0	No	No	0	No	0	No	0	No	0		No	No						No		No	No	No
L025L	Active	No	Female	Yes	No		No	0	No	No	0	No	0	No	0	No	0		No	No						No		No	No	No
L075A	Placebo	No	Male	No	No		Yes	3	Yes	Yes	2	No	0	No	0	No	0	No	Yes	Yes	My legs and back both ach	Ache	Missing			No		Yes	Yes	Yes
L075A	Placebo	No	Male	No	No		No	0	No	No	0	No	0	No	0	No	0		No	No						No		Yes	Yes	Yes
L075A	Placebo	No	Male	No	No		No	0	No	No	0	No	0	No	0	No	0		No	No						No		Yes	Yes	Yes
L075A	Placebo	No	Male	No	No		No	0	No	No	0	No	0	No	0	No	0		No	No						No		Yes	Yes	Yes
L075A	Placebo	No	Male	No	No		No	0	No	No	0	No	0	No	0	No	0		No	No						No		Yes	Yes	Yes
L075A	Placebo	No	Male	No	No		No	0	No	No	0	No	0	No	0	No	0		No	No						No		Yes	Yes	Yes
L075A	Placebo	No	Male	No	No		No	0	No	No	0	No	0	No	0	No	0		No	No						No		Yes	Yes	Yes
L075A	Placebo	No	Male	No	No		No	0	No	No	0	No	0	No	0	No	0		No	No						No		Yes	Yes	Yes
L075A	Placebo	No	Male	No	No		No	0	No	No	0	No	0	No	0	No	0		No	No						No		Yes	Yes	Yes
L075A	Placebo	No	Male	No	No		No	0	No	No	0	No	0	No	0	No	0		No	No						No		Yes	Yes	Yes
L075A	Placebo	No	Male	No	No		No	0	No	No	0	No	0	No	0	No	0		No	No						No		Yes	Yes	Yes
L075A	Placebo	No	Male	No	No		No	0	No	No	0	No	0	No	0	No	0		No	No						No		Yes	Yes	Yes
L075A	Placebo	No	Male	No	No		No	0	No	No	0	No	0	No	0	No	0		No	No						No		Yes	Yes	Yes
L075A	Placebo	No	Male	No	No		No	0	No	No	0	No	0	No	0	No	0		No	No						No		Yes	Yes	Yes
L075A	Placebo	No	Male	No	No		No	0	No	No	0	No	0	No	0	No	0		No	No						No		Yes	Yes	Yes
L075A	Placebo	No	Male	No	No		No	0	No	No	0	No	0	No	0	No	0		No	No						No		Yes	Yes	Yes
L075A	Placebo	No	Male	No	No		No	0	No	No	0	No	0	No	0	No	0		No	No						No		Yes	Yes	Yes
L075A	Placebo	No	Male	No	No		No	0	No	No	0	No	0	No	0	No	0		No	No						No		Yes	Yes	No
L075A	Placebo	No	Male	No	No		No	0	No	No	0	No	0	No	0	No	0		No	No						No		Yes	Yes	Yes
L075A	Placebo	No	Male	No	No		No	0	No	No	0	No	0	No	0	No	0		No	No						No		Yes	Yes	Yes
L075A	Placebo	No	Male	No	No		No	0	No	No	0	No	0	No	0	No	0		No	No						No		Yes	Yes	Yes
L075A	Placebo	No	Male	No	No		No	0	No	No	0	No	0	No	0	No	0		No	No						No		Yes	Yes	Yes
L075A	Placebo	No	Male	No	No		No	0	No	No	0	No	0	No	0	No	0		No	No						No		Yes	Yes	Yes
L075A	Placebo	No	Male	No	No		No	0	No	No	0	No	0	No	0	No	0		No	No						No		No	Yes	Yes
L075A	Placebo	No	Male	No	No		No	0	No	No	0	No	0	No	0	No	0		No	No						No		Yes	Yes	Yes
L075A	Placebo	No	Male	No	No		No	0	No	No	0	No	0	No	0	No	0		No	No						No		Yes	Yes	Yes
L075A	Placebo	No	Male	No	No		No	0	No	No	0	No	0	No	0	No	0		No	No						No		Yes	Yes	Yes
L075A	Placebo	No	Male	No	No		No	0	No	No	0	No	0	No	0	No	0		No	No						No		Yes	Yes	Yes
L075A	Placebo	No	Male	No	No		No	0	No	No	0	No	0	No	0	No	0		No	No						No		Yes	Yes	Yes
L075A	Placebo	No	Male	No	No		No	0	No	No	0	No	0	No	0	No	0		No	No						No		Yes	Yes	Yes
L075A	Placebo	No	Male	No	No		No	0	No	No	0	No	0	No	0	No	0		No	No						No		Yes	Yes	Yes
L075A	Placebo	No	Male	No	No		No	0	No	No	0	No	0	No	0	No	0		No	No						No		Yes	Yes	Yes
L075A	Placebo	No	Male	No	No		No	0	No	No	0	No	0	No	0	No	0		No	No						No		Yes	Yes	Yes
L075A	Placebo	No	Male	No	No		No	0	No	No	0	No	0	No	0	No	0		No	No						No		Yes	Yes	Yes
L075A	Placebo	No	Male	No	No		No	0	No	No	0	No	0	No	0	No	0		No	No						No		Yes	Yes	Yes
L075A	Placebo	No	Male	No	No		No	0	No	No	0	No	0	No	0	No	0		No	No						No		Yes	Yes	Yes
L075A	Placebo	No	Male	No	No		No	0	No	No	0	No	0	No	0	No	0		No	No						No		Yes	Yes	Yes
L075A	Placebo	No	Male	No	No		No	0	No	No	0	No	0	No	0	No	0		No	No						No		Yes	Yes	Yes
L075A	Placebo	No	Male	No	No		No	0	No	No	0	No	0	No	0	No	0		No	No						No		Yes	Yes	Yes
L075A	Placebo	No	Male	No	No		No	0	No	No	0	No	0	No	0	No	0		No	No						No		Yes	Yes	Yes
L075A	Placebo	No	Male	No	No		No	0	No	No	0	No	0	No	0	No	0		No	No						No		Yes	Yes	Yes
L075A	Placebo	No	Male	No	No		No	0	No	No	0	No	0	No	0	No	0		No	No						No		Yes	Yes	Yes
L075A	Placebo	No	Male	No	No		No	0	No	No	0	No	0	No	0	No	0		No	No						No		Yes	Yes	Yes
L075A	Placebo	No	Male	No	No		No	0	No	No	0	No	0	No	0	No	0		No	No						No		Yes	Yes	Yes
L075A	Placebo	No	Male	No	No		No	0	No	No	0	No	0	No	0	No	0		No	No						No		Yes	Yes	Yes
L075A	Placebo	No	Male	No	No		No	0	No	No	0	No	0	No	0	No	0		No	No						No		Yes	Yes	Yes
L075A	Placebo	No	Male	No	No		No	0	No	No	0	No	0	No	0	No	0		No	No						No		Yes	Yes	Yes
L075A	Placebo	No	Male	No	No		No	0	No	No	0	No	0	No	0	No	0		No	No						No		Yes	Yes	Yes
L075A	Placebo	No	Male	No	No		No	0	No	No	0	No	0	No	0	No	0		No	No						No		Yes	Yes	Yes
L075A	Placebo	No	Male	No	No		No	0	No	No	0	No	0	No	0	No	0		No	No						No		Yes	Yes	Yes
L075A	Placebo	No	Male	No	No		No	0	No	No	0	No	0	No	0	No	0		No	No						No		Yes	Yes	Yes
L075A	Placebo	No	Male	No	No		No	0	No	No	0	No	0	No	0	No	0		No	No						No		Yes	Yes	Yes
L075A	Placebo	No	Male	No	No		No	0	No	No	0	No	0	No	0	No	0		No	No						No		Yes	Yes	Yes
L075A	Placebo	No	Male	No	No		No	0	No	No	0	No	0	No	0	No	0		No	No						No		Yes	Yes	Yes
L075A	Placebo	No	Male	No	No		No	0	No	No	0	No	0	No	0	No	0		No	No						No		Yes	Yes	Yes
L075A	Placebo	No	Male	No	No		No	0	No	No	0	No	0	No	0	No	0		No	No						No		Yes	Yes	Yes
L075A	Placebo	No	Male	No	No		No	0	No	No	0	No	0	No	0	No	0		No	No						No		Yes	Yes	Yes
L075A	Placebo	No	Male	No	No		No	0	No	No	0	No	0	No	0	No	0		No	No						No		Yes	Yes	Yes
L075A	Placebo	No	Male	No	No		No	0	No	No	0	No	0	No	0	No	0		No	No						No		Yes	Yes	Yes
L075A	Placebo	No	Male	No	No		No	0	No	No	0	No	0	No	0	No	0		No	No						No		Yes	Yes	Yes
L075A	Placebo	No	Male	No	No		No	0	No	No	0	No	0	No	0	No	0		No	No						No		Yes	Yes	Yes
L075A	Placebo	No	Male	No	No		No	0	No	No	0	No	0	No	0	No	0		No	No						No		Yes	Yes	Yes
L075A	Placebo	No	Male	No	No		No	0	No	No	0	No	0	No	0	No	0		No	No						No		Yes	Yes	Yes
L075A	Placebo	No	Male	No	No		No	0	No	No	0	No	0	No	0	No	0		No	No						No		Yes	Yes	Yes
L075A	Placebo	No	Male	No	No		No	0	No	No	0	No	0	No	0	No	0		No	No						No		Yes	Yes	Yes
L075A	Placebo	No	Male	No	No		No	0	No	No	0	No	0	No	0	No	0		No	No						No		Yes	No	No
N027C	Placebo	No	Male	No	No		No	0	No	No	0	No	0	No	0	No	0		No	No						No		Yes	No	No
N027C	Placebo	No	Male	No	No		No	0	No	No	0	No	0	No	0	No	0		No	No						No		No	Yes	No
N027C	Placebo	No	Male	No	No		No	0	No	No	0	No	0	No	0	No	0		No	No						No		Yes	Yes	Yes
N027C	Placebo	No	Male	No	No		No	0	No	No	0	No	0	No	0	No	0		No	No						No		Yes	Yes	Yes
N027C	Placebo	No	Male	No	No		No	0	No	No	0	No	0	No	0	No	0		No	No						No		Yes	Yes	Yes
N027C	Placebo	No	Male	No	No		No	0	No	No	0	No	0	No	0	No	0		No	No						No		Yes	Yes	Yes
N027C	Placebo	No	Male	No	No		No	0	No	No	0	No	0	No	0	No	0		No	No						No		Yes	Yes	Yes
N027C	Placebo	No	Male	No	No		No	0	No	No	0	No	0	No	0	No	0		No	No						No		Yes	Yes	Yes
N027C	Placebo	No	Male	No	No		No	0	No	No	0	No	0	No	0	No	0		No	No						No		Yes	Yes	Yes
N027C	Placebo	No	Male	No	No		No	0	No	No	0	No	0	No	0	No	0		No	No						No		Yes	Yes	Yes
N027C	Placebo	No	Male	No	No		No	0	No	No	0	No	0	No	0	No	0		No	No						No		Yes	Yes	Yes
N027C	Placebo	No	Male	No	No		No	0	No	No	0	No	0	No	0	No	0		No	No						No		Yes	Yes	Yes
N027C	Placebo	No	Male	No	No		No	0	No	No	0	No	0	No	0	No	0		No	No						No		Yes	Yes	Yes
N027C	Placebo	No	Male	No	No		No	0	No	No	0	No	0	No	0	No	0		No	No						No		Yes	Yes	Yes
N027C	Placebo	No	Male	No	No		No	0	No	No	0	No	0	No	0	No	0		No	No						No		Yes	Yes	Yes
N027C	Placebo	No	Male	No	No		No	0	No	No	0	No	0	No	0	No	0		No	No						No		Yes	Yes	No
N027C	Placebo	No	Male	No	No		No	0	No	No	0	No	0	No	0	No	0		No	No						No		Yes	Yes	Yes
N027C	Placebo	No	Male	No	No		No	0	No	No	0	No	0	No	0	No	0		No	No						No		Yes	Yes	Yes
N027C	Placebo	No	Male	No	No		Yes	1	Yes	Yes	1	No	0	No	0	No	0	No	No	No						No		Yes	Yes	Yes
N027C	Placebo	No	Male	No	No		Yes	3	Yes	Yes	2	No	0	No	0	No	0	No	No	No						No		Yes	Yes	Yes
N027C	Placebo	No	Male	No	No		Yes	2	Yes	Yes	2	No	0	No	0	No	0	No	No	No						No		Yes	Yes	Yes
N027C	Placebo	No	Male	No	No		Yes	3	Yes	No	0	No	0	No	0	No	0	No	No	No						No		Yes	Yes	Yes
N027C	Placebo	No	Male	No	No		Yes	2	Yes	No	0	No	0	No	0	No	0	No	No	No						No		Yes	Yes	No
N027C	Placebo	No	Male	No	No		Yes	2	Yes	No	0	No	0	No	0	No	0	No	No	No						No		Yes	Yes	Yes
N027C	Placebo	No	Male	No	No		Yes	2	Yes	No	0	No	0	No	0	No	0	No	No	No						No		Yes	Yes	Yes
N027C	Placebo	No	Male	No	No		Yes	1	Yes	No	0	No	0	No	0	No	0	No	No	No						No		Yes	Yes	Yes
N027C	Placebo	No	Male	No	No		Yes	1	Yes	No	0	No	0	No	0	No	0		No	No						No		Yes	Yes	Yes
N027C	Placebo	No	Male	No	No		No	0	No	No	0	No	0	No	0	No	0		No	No						No		Yes	Yes	Yes
N027C	Placebo	No	Male	No	No		Yes	1	Yes	No	0	No	0	No	0	No	0	No	No	No						No		Yes	Yes	Yes
N027C	Placebo	No	Male	No	No		Yes	1	Yes	No	0	No	0	No	0	No	0	No	No	No						No		Yes	Yes	Yes
N027C	Placebo	No	Male	No	No		No	0	Yes	No	0	Yes	1	No	0	No	0	No	No	No						No		Yes	Yes	No
N027C	Placebo	No	Male	No	No		No	0	No	No	0	No	0	No	0	No	0		No	No						No		Yes	Yes	No
N027C	Placebo	No	Male	No	No		No	0	No	No	0	No	0	No	0	No	0		No	No						No		Yes	Yes	Yes
N027C	Placebo	No	Male	No	No		No	0	No	No	0	No	0	No	0	No	0		No	No						No		Yes	Yes	Yes
N027C	Placebo	No	Male	No	No		No	0	No	No	0	No	0	No	0	No	0		No	No						No		Yes	Yes	No
N027C	Placebo	No	Male	No	No		No	0	No	No	0	No	0	No	0	No	0		No	No						No		Yes	Yes	No
N027C	Placebo	No	Male	No	No		No	0	No	No	0	No	0	No	0	No	0		No	No						No		Yes	Yes	Yes
N027C	Placebo	No	Male	No	No		No	0	No	No	0	No	0	No	0	No	0		No	No						No		Yes	Yes	Yes
N027C	Placebo	No	Male	No	No		No	0	No	No	0	No	0	No	0	No	0		No	No						No		Yes	Yes	Yes
N027C	Placebo	No	Male	No	No		No	0	No	No	0	No	0	No	0	No	0		No	No						No		Yes	Yes	Yes
N027C	Placebo	No	Male	No	No		No	0	No	No	0	No	0	No	0	No	0		No	No						No		Yes	Yes	Yes
N027C	Placebo	No	Male	No	No		No	0	No	No	0	No	0	No	0	No	0		No	No						No		Yes	Yes	Yes
N027C	Placebo	No	Male	No	No		No	0	No	No	0	No	0	No	0	No	0		No	No						No		Yes	Yes	No
N027C	Placebo	No	Male	No	No		No	0	No	No	0	No	0	No	0	No	0		No	No						No		Yes	Yes	No
N027C	Placebo	No	Male	No	No		No	0	No	No	0	No	0	No	0	No	0		No	No						No		Yes	Yes	Yes
N027C	Placebo	No	Male	No	No		No	0	No	No	0	No	0	No	0	No	0		No	No						No		Yes	Yes	Yes
N027C	Placebo	No	Male	No	No		No	0	No	No	0	No	0	No	0	No	0		No	No						No		Yes	Yes	No
N027C	Placebo	No	Male	No	No		Yes	1	Yes	No	0	No	0	No	0	No	0	No	No	No						No		Yes	Yes	Yes
N027C	Placebo	No	Male	No	No		Yes	1	Yes	No	0	No	0	No	0	No	0		No	No						No		Yes	Yes	Yes
N027C	Placebo	No	Male	No	No		No	0	No	No	0	No	0	No	0	No	0		No	No						No		Yes	Yes	Yes
N027C	Placebo	No	Male	No	No		No	0	No	No	0	No	0	No	0	No	0		No	No						No		Yes	Yes	Yes
N027C	Placebo	No	Male	No	No		No	0	No	No	0	No	0	No	0	No	0		No	No						No		Yes	Yes	Yes
N027C	Placebo	No	Male	No	No		No	0	No	No	0	No	0	No	0	No	0		No	No						No		Yes	Yes	Yes
N027C	Placebo	No	Male	No	No		No	0	No	No	0	No	0	No	0	No	0		No	No						No		Yes	Yes	Yes
N027C	Placebo	No	Male	No	No		No	0	No	No	0	No	0	No	0	No	0		No	No						No		Yes	Yes	Yes
N027C	Placebo	No	Male	No	No		No	0	No	No	0	No	0	No	0	No	0		No	No						No		Yes	Yes	Yes
N027C	Placebo	No	Male	No	No		No	0	No	No	0	No	0	No	0	No	0		No	No						No		Yes	Yes	Yes
N027C	Placebo	No	Male	No	No		No	0	No	No	0	No	0	No	0	No	0		No	No						No		Yes	Yes	Yes
N027C	Placebo	No	Male	No	No		No	0	No	No	0	No	0	No	0	No	0		No	No						No		Yes	Yes	Yes
N027C	Placebo	No	Male	No	No		No	0	No	No	0	No	0	No	0	No	0		No	No						No		Yes	Yes	Yes
W006K	Placebo	No	Male	Yes	No		No	0	No	No	0	No	0	No	0	No	0		No	No						No		Yes	Yes	Yes
W006K	Placebo	No	Male	Yes	No		No	0	No	No	0	No	0	No	0	No	0		No	No						No		Yes	Yes	Yes
W006K	Placebo	No	Male	Yes	No		No	0	No	No	0	No	0	No	0	No	0		No	No						No		Yes	Yes	Yes
W006K	Placebo	No	Male	Yes	No		No	0	No	No	0	No	0	No	0	No	0		No	No						No		Yes	Yes	Yes
W006K	Placebo	No	Male	Yes	No		No	0	No	No	0	No	0	No	0	No	0		No	No						No		Yes	Yes	Yes
W006K	Placebo	No	Male	Yes	No		No	0	No	No	0	No	0	No	0	No	0		No	No						No		Yes	Yes	Yes
W006K	Placebo	No	Male	Yes	No		No	0	No	No	0	No	0	No	0	No	0		No	No						No		Yes	Yes	Yes
W006K	Placebo	No	Male	Yes	No		No	0	No	No	0	No	0	No	0	No	0		No	No						No		Yes	Yes	Yes
W006K	Placebo	No	Male	Yes	No		No	0	No	No	0	No	0	No	0	No	0		No	No						No		Yes	Yes	Yes
W006K	Placebo	No	Male	Yes	No		Yes	1	Yes	Yes	2	No	0	No	0	No	0	No	No	No						No		Yes	Yes	Yes
W006K	Placebo	No	Male	Yes	No		No	0	Yes	Yes	2	No	0	No	0	No	0	No	No	No						No		Yes	Yes	Yes
W006K	Placebo	No	Male	Yes	No		Yes	1	Yes	No	0	No	0	Yes	1	No	0	No	No	No						No		Yes	Yes	Yes
W006K	Placebo	No	Male	Yes	No		No	0	Yes	No	0	No	0	Yes	1	No	0	No	No	No						No		Yes	Yes	Yes
W006K	Placebo	No	Male	Yes	No		No	0	Yes	No	0	No	0	Yes	1	No	0	No	No	No						No		Yes	Yes	Yes
W006K	Placebo	No	Male	Yes	No		No	0	No	No	0	No	0	No	0	No	0		No	No						No		Yes	Yes	Yes
W006K	Placebo	No	Male	Yes	No		No	0	No	No	0	No	0	No	0	No	0		No	No						No		Yes	Yes	Yes
W006K	Placebo	No	Male	Yes	No		No	0	No	No	0	No	0	No	0	No	0		No	No						No		Yes	Yes	Yes
W006K	Placebo	No	Male	Yes	No		No	0	Yes	No	0	No	0	Yes	1	No	0	No	No	No						No		Yes	Yes	Yes
W006K	Placebo	No	Male	Yes	No		No	0	Yes	No	0	No	0	Yes	1	No	0	No	No	No						No		Yes	Yes	Yes
W006K	Placebo	No	Male	Yes	No		No	0	No	No	0	No	0	No	0	No	0		No	No						No		Yes	Yes	No
W006K	Placebo	No	Male	Yes	No		No	0	No	No	0	No	0	No	0	No	0		No	No						No		Yes	Yes	Yes
W006K	Placebo	No	Male	Yes	No		No	0	No	No	0	No	0	No	0	No	0		No	No						No		Yes	Yes	Yes
W006K	Placebo	No	Male	Yes	No		No	0	No	No	0	No	0	No	0	No	0		No	No						No		Yes	Yes	Yes
W006K	Placebo	No	Male	Yes	No		No	0	No	No	0	No	0	No	0	No	0		No	No						No		Yes	Yes	Yes
W006K	Placebo	No	Male	Yes	No		No	0	No	No	0	No	0	No	0	No	0		No	No						No		Yes	Yes	Yes
W006K	Placebo	No	Male	Yes	No		No	0	No	No	0	No	0	No	0	No	0		No	No						No		Yes	Yes	Yes
W006K	Placebo	No	Male	Yes	No		No	0	No	No	0	No	0	No	0	No	0		No	No						No		Yes	Yes	Yes
W006K	Placebo	No	Male	Yes	No		No	0	No	No	0	No	0	No	0	No	0		No	No						No		Yes	Yes	Yes
W006K	Placebo	No	Male	Yes	No		No	0	No	No	0	No	0	No	0	No	0		No	No						No		Yes	Yes	Yes
W006K	Placebo	No	Male	Yes	No		No	0	No	No	0	No	0	No	0	No	0		No	No						No		Yes	Yes	Yes
W006K	Placebo	No	Male	Yes	No		No	0	No	No	0	No	0	No	0	No	0		No	No						No		Yes	Yes	Yes
W006K	Placebo	No	Male	Yes	No		No	0	No	No	0	No	0	No	0	No	0		No	No						No		Yes	Yes	Yes
W006K	Placebo	No	Male	Yes	No		No	0	No	No	0	No	0	No	0	No	0		No	No						No		Yes	Yes	Yes
W006K	Placebo	No	Male	Yes	No		No	0	No	No	0	No	0	No	0	No	0		No	No						No		Yes	Yes	Yes
W006K	Placebo	No	Male	Yes	No		No	0	No	No	0	No	0	No	0	No	0		No	No						No		Yes	Yes	Yes
W006K	Placebo	No	Male	Yes	No		No	0	No	No	0	No	0	No	0	No	0		No	No						No		Yes	Yes	Yes
W006K	Placebo	No	Male	Yes	No		No	0	No	No	0	No	0	No	0	No	0		No	No						No		Yes	Yes	Yes
W006K	Placebo	No	Male	Yes	No		No	0	No	No	0	No	0	No	0	No	0		No	No						No		Yes	Yes	Yes
W006K	Placebo	No	Male	Yes	No		No	0	No	No	0	No	0	No	0	No	0		No	No						No		Yes	Yes	Yes
W006K	Placebo	No	Male	Yes	No		No	0	No	No	0	No	0	No	0	No	0		No	No						No		Yes	Yes	Yes
W006K	Placebo	No	Male	Yes	No		No	0	No	No	0	No	0	No	0	No	0		No	No						No		Yes	Yes	Yes
W006K	Placebo	No	Male	Yes	No		No	0	No	No	0	No	0	No	0	No	0		No	No						No		Yes	Yes	Yes
W006K	Placebo	No	Male	Yes	No		No	0	No	No	0	No	0	No	0	No	0		No	No						No		Yes	Yes	Yes
W006K	Placebo	No	Male	Yes	No		No	0	No	No	0	No	0	No	0	No	0		No	No						No		Yes	Yes	No
W006K	Placebo	No	Male	Yes	No		No	0	No	No	0	No	0	No	0	No	0		No	No						No		No	No	No
W006K	Placebo	No	Male	Yes	No		No	0	No	No	0	No	0	No	0	No	0		No	No						No		No	No	No
W006K	Placebo	No	Male	Yes	No		No	0	No	No	0	No	0	No	0	No	0		No	No						No		Yes	Yes	Yes
W006K	Placebo	No	Male	Yes	No		No	0	No	No	0	No	0	No	0	No	0		No	No						No		Yes	Yes	Yes
W006K	Placebo	No	Male	Yes	No		No	0	No	No	0	No	0	No	0	No	0		No	No						No		Yes	Yes	Yes
W006K	Placebo	No	Male	Yes	No		No	0	No	No	0	No	0	No	0	No	0		No	No						No		Yes	Yes	Yes
W006K	Placebo	No	Male	Yes	No		No	0	No	No	0	No	0	No	0	No	0		No	No						No		Yes	Yes	Yes
W006K	Placebo	No	Male	Yes	No		No	0	No	No	0	No	0	No	0	No	0		No	No						No		Yes	Yes	Yes
W006K	Placebo	No	Male	Yes	No		No	0	No	No	0	No	0	No	0	No	0		No	No						No		Yes	Yes	Yes
W006K	Placebo	No	Male	Yes	No		No	0	No	No	0	No	0	No	0	No	0		No	No						No		Yes	Yes	Yes
W006K	Placebo	No	Male	Yes	No		No	0	No	No	0	No	0	No	0	No	0		No	No						No		Yes	Yes	Yes
W006K	Placebo	No	Male	Yes	No		No	0	No	No	0	No	0	No	0	No	0		No	No						No		Yes	Yes	Yes
W006K	Placebo	No	Male	Yes	No		No	0	No	No	0	No	0	No	0	No	0		No	No						No		Yes	Yes	Yes
W006K	Placebo	No	Male	Yes	No		No	0	No	No	0	No	0	No	0	No	0		No	No						No		Yes	Yes	Yes
W006K	Placebo	No	Male	Yes	No		No	0	No	No	0	No	0	No	0	No	0		No	No						No		Yes	Yes	Yes
W006K	Placebo	No	Male	Yes	No		No	0	No	No	0	No	0	No	0	No	0		No	No						No		Yes	Yes	No
A062A	Active	Yes	Male	Yes	No		No	0	Yes	No	0	Yes	3	Yes	2	Yes	2	No	No	No						No		Yes	Yes	Yes
A062A	Active	Yes	Male	Yes	No		No	0	Yes	No	0	Yes	3	Yes	3	Yes	3	Yes	No	No						No		Yes	Yes	Yes
A062A	Active	Yes	Male	Yes	No		No	0	Yes	No	0	Yes	3	Yes	2	Yes	2	No	No	No						No		Yes	Yes	Yes
A062A	Active	Yes	Male	Yes	No		No	0	Yes	No	0	Yes	3	Yes	2	Yes	2	No	No	No						No		Yes	Yes	Yes
B013K	Active	Yes	Female	Yes	No		Yes	2	Yes	Yes	2	No	0	Yes	2	No	0	Yes	No	No						No		Yes	Yes	Yes
B013K	Active	Yes	Female	Yes	No		Yes	1	Yes	Yes	1	No	0	Yes	1	No	0	Yes	No	No						No		Yes	Yes	Yes
B046J	Active	Yes	Male	No	No		Yes	3	Yes	Yes	2	Yes	1	Yes	3	Yes	3	Yes	Yes	Yes	Headache. Severity = 1	Headache	1			No		Yes	Yes	No
B046J	Active	Yes	Male	No	No		Yes	3	Yes	No	0	No	0	Yes	3	Yes	3	Yes	Yes	Yes	I'm pretty sure I have ac	Unclear				No		Yes	Yes	Yes
C001J	Active	Yes	Female	Yes	No		No	0	Yes	Yes	2	Yes	2	No	0	Yes	2	No	No	No						No		Yes	Yes	Yes
D049D	Placebo	Yes	Male	No	No		Yes	1	Yes	No	0	No	0	Yes	1	Yes	2	Yes	No	No						No		Yes	Yes	Yes
D049D	Placebo	Yes	Male	No	No		Yes	2	Yes	No	0	No	0	Yes	2	Yes	2	Yes	No	No						No		Yes	Yes	Yes
F057C	Placebo	Yes	Male	No	No		Yes	2	Yes	Yes	2	Yes	1	No	0	No	0	No	No	No						No		Yes	Yes	Yes
F057C	Placebo	Yes	Male	No	No		Yes	2	Yes	Yes	2	Yes	1	No	0	No	0	No	No	No						No		Yes	Yes	Yes
F097S	Active	Yes	Female	No	No		Yes	2	Yes	Yes	1	No	0	Yes	2	No	0	Yes	No	No						No		Yes	Yes	Yes
F097S	Active	Yes	Female	No	No		Yes	2	Yes	Yes	2	No	0	Yes	2	No	0	No	No	No						No		Yes	Yes	Yes
F097S	Active	Yes	Female	No	No		Yes	2	Yes	Yes	1	No	0	Yes	1	No	0	No	No	No						No		Yes	Yes	No
G072M	Placebo	Yes	Female	Yes	No		No	0	Yes	Yes	2	Yes	1	No	0	Yes	2	Yes	No	No						No		Yes	Yes	Yes
K077S	Placebo	Yes	Female	No	No		Yes	1	Yes	No	0	Yes	1	Yes	1	No	0	No	No	No						No		Yes	No	Yes
K077S	Placebo	Yes	Female	No	No		Yes	1	Yes	Yes	2	Yes	1	No	0	No	0	No	No	No						No		Yes	Yes	Yes
K077S	Placebo	Yes	Female	No	No		Yes	2	Yes	Yes	2	Yes	1	No	0	No	0	No	No	No						No		Yes	Yes	Yes
K077S	Placebo	Yes	Female	No	No		Yes	2	Yes	Yes	1	Yes	1	Yes	1	No	0	No	No	No						No		Yes	Yes	Yes
K077S	Placebo	Yes	Female	No	No		Yes	1	Yes	Yes	1	Yes	1	Yes	1	No	0	No	No	No						No		Yes	Yes	Yes
K077S	Placebo	Yes	Female	No	No		Yes	1	Yes	No	0	Yes	1	Yes	1	No	0	No	No	No						No		Yes	Yes	Yes
K077S	Placebo	Yes	Female	No	No		Yes	1	Yes	No	0	Yes	1	Yes	2	No	0	No	No	No						No		Yes	Yes	Yes
K077S	Placebo	Yes	Female	No	No		No	0	Yes	Yes	1	Yes	1	Yes	2	No	0	No	No	No						No		Yes	Yes	Yes
R098M	Active	Yes	Female	No	No		No	0	Yes	Yes	1	Yes	1	Yes	1	No	0	Yes	No	No						No		Yes	Yes	Yes
R098M	Active	Yes	Female	No	No		No	0	Yes	Yes	2	Yes	2	Yes	2	Yes	1	Yes	No	No						No		Yes	Yes	Yes
R098M	Active	Yes	Female	No	No		No	0	Yes	No	0	Yes	2	Yes	2	Yes	2	Yes	No	No						No		Yes	Yes	Yes
R098M	Active	Yes	Female	No	No		No	0	Yes	No	0	Yes	3	Yes	3	Yes	2	Yes	No	No						No		Yes	Yes	Yes
R098M	Active	Yes	Female	No	No		No	0	Yes	No	0	Yes	3	Yes	3	Yes	2	Yes	No	No						No		Yes	Yes	Yes
R098M	Active	Yes	Female	No	No		No	0	Yes	No	0	Yes	3	Yes	3	Yes	3	Yes	No	No						No		Yes	Yes	Yes
R098M	Active	Yes	Female	No	No		No	0	Yes	No	0	Yes	3	Yes	3	Yes	2	Yes	No	No						No		Yes	Yes	Yes
S044A	Placebo	Yes	Female	No	No		No	0	Yes	No	0	Yes	2	Yes	2	Yes	3	No	No	No						No		No	No	No
S076I	Placebo	Yes	Female	No	Yes	101	Yes	4	Yes	Yes	4	Yes	3	No	0	Yes	4	Yes	No	No						No		Yes	Yes	Yes
S076I	Placebo	Yes	Female	No	Yes	100	Yes	4	Yes	Yes	4	Yes	3	No	0	Yes	4	Yes	No	No						No		Yes	No	Yes
S076I	Placebo	Yes	Female	No	No		Yes	3	Yes	Yes	3	Yes	3	No	0	Yes	3	Yes	No	No						No		Yes	No	No
S076I	Placebo	Yes	Female	No	No		Yes	4	Yes	Yes	2	Yes	2	No	0	Yes	2	Yes	No	No						No		Yes	Yes	Yes
S099K	Placebo	Yes	Female	No	No		No	0	Yes	Yes	1	Yes	1	Yes	1	No	0	No	No	No						No		Yes	Yes	Yes
W004J	Active	Yes	Female	Yes	No		No	0	Yes	Yes	2	No	0	Yes	2	Yes	2	No	No	No						No		Yes	Yes	No
W004J	Active	Yes	Female	Yes	No		No	0	Yes	Yes	1	No	0	Yes	1	Yes	2	Yes	No	No						No		Yes	Yes	Yes
W004J	Active	Yes	Female	Yes	No		No	0	Yes	No	0	Yes	2	Yes	2	Yes	2	No	No	No						No		Yes	Yes	Yes
W004J	Active	Yes	Female	Yes	No		No	0	Yes	No	0	Yes	1	Yes	1	Yes	1		No	No						No		Yes	Yes	No
Y015A	Active	Yes	Male	No	No		No	0	Yes	Yes	1	No	0	Yes	1	Yes	2	Yes	Yes	Yes	body aches (1) headache (	Body pain	1	Headache		No		No	No	No
A060R	Placebo	No	Male	No	No		No	0	No	No	0	No	0	No	0	No	0		No	No						No		No	Yes	Yes
A060R	Placebo	No	Male	No	No		No	0	No	No	0	No	0	No	0	No	0		No	No						No		Yes	Yes	Yes
A060R	Placebo	No	Male	No	No		No	0	No	No	0	No	0	No	0	No	0		No	No						No		Yes	Yes	Yes
A060R	Placebo	No	Male	No	No		No	0	No	No	0	No	0	No	0	No	0		No	No						No		Yes	Yes	Yes
A060R	Placebo	No	Male	No	No		No	0	No	No	0	No	0	No	0	No	0		No	No						No		No	Yes	Yes
A060R	Placebo	No	Male	No	No		No	0	No	No	0	No	0	No	0	No	0		No	No						No		Yes	Yes	Yes
A060R	Placebo	No	Male	No	No		No	0	No	No	0	No	0	No	0	No	0		No	No						No		Yes	Yes	No
A060R	Placebo	No	Male	No	No		No	0	No	No	0	No	0	No	0	No	0		No	No						No		Yes	Yes	Yes
A060R	Placebo	No	Male	No	No		No	0	No	No	0	No	0	No	0	No	0		No	No						No		Yes	Yes	Yes
A060R	Placebo	No	Male	No	No		No	0	No	No	0	No	0	No	0	No	0		No	No						No		Yes	Yes	Yes
A060R	Placebo	No	Male	No	No		No	0	No	No	0	No	0	No	0	No	0		No	No						No		Yes	Yes	Yes
A060R	Placebo	No	Male	No	No		No	0	No	No	0	No	0	No	0	No	0		No	No						No		Yes	Yes	Yes
A060R	Placebo	No	Male	No	No		No	0	No	No	0	No	0	No	0	No	0		No	No						No		Yes	Yes	Yes
A060R	Placebo	No	Male	No	No		No	0	No	No	0	No	0	No	0	No	0		No	No						No		No	Yes	Yes
A060R	Placebo	No	Male	No	No		No	0	No	No	0	No	0	No	0	No	0		No	No						No		Yes	Yes	Yes
A060R	Placebo	No	Male	No	No		No	0	No	No	0	No	0	No	0	No	0		No	No						No		Yes	No	Yes
A060R	Placebo	No	Male	No	No		No	0	No	No	0	No	0	No	0	No	0		No	No						No		Yes	Yes	No
A060R	Placebo	No	Male	No	No		No	0	No	No	0	No	0	No	0	No	0		No	No						No		Yes	Yes	Yes
A060R	Placebo	No	Male	No	No		No	0	No	No	0	No	0	No	0	No	0		No	No						No		No	Yes	Yes
A060R	Placebo	No	Male	No	No		No	0	No	No	0	No	0	No	0	No	0		No	No						No		Yes	Yes	Yes
A060R	Placebo	No	Male	No	No		No	0	No	No	0	No	0	No	0	No	0		No	No						No		Yes	Yes	No
A060R	Placebo	No	Male	No	No		No	0	No	No	0	No	0	No	0	No	0		No	No						No		Yes	Yes	Yes
A060R	Placebo	No	Male	No	No		No	0	No	No	0	No	0	No	0	No	0		No	No						No		Yes	Yes	Yes
A060R	Placebo	No	Male	No	No		No	0	No	No	0	No	0	No	0	No	0		No	No						No		Yes	No	Yes
A060R	Placebo	No	Male	No	No		No	0	No	No	0	No	0	No	0	No	0		No	No						No		Yes	Yes	Yes
A060R	Placebo	No	Male	No	No		No	0	No	No	0	No	0	No	0	No	0		No	No						No		Yes	Yes	No
A060R	Placebo	No	Male	No	No		No	0	No	No	0	No	0	No	0	No	0		No	No						No		Yes	Yes	Yes
A060R	Placebo	No	Male	No	No		No	0	No	No	0	No	0	No	0	No	0		No	No						No		Yes	Yes	Yes
A060R	Placebo	No	Male	No	No		No	0	No	No	0	No	0	No	0	No	0		No	No						No		Yes	Yes	Yes
A060R	Placebo	No	Male	No	No		No	0	No	No	0	No	0	No	0	No	0		No	No						No		Yes	Yes	Yes
A060R	Placebo	No	Male	No	No		No	0	No	No	0	No	0	No	0	No	0		No	No						No		Yes	No	Yes
A060R	Placebo	No	Male	No	No		No	0	No	No	0	No	0	No	0	No	0		No	No						No		Yes	Yes	Yes
A060R	Placebo	No	Male	No	No		No	0	No	No	0	No	0	No	0	No	0		No	No						No		Yes	Yes	No
A060R	Placebo	No	Male	No	No		No	0	No	No	0	No	0	No	0	No	0		No	No						No		Yes	Yes	Yes
A060R	Placebo	No	Male	No	No		No	0	No	No	0	No	0	No	0	No	0		No	No						No		Yes	Yes	Yes
A060R	Placebo	No	Male	No	No		No	0	No	No	0	No	0	No	0	No	0		No	No						No		Yes	Yes	Yes
A060R	Placebo	No	Male	No	No		No	0	No	No	0	No	0	No	0	No	0		No	No						No		Yes	Yes	Yes
A060R	Placebo	No	Male	No	No		No	0	No	No	0	No	0	No	0	No	0		No	No						No		Yes	Yes	Yes
A060R	Placebo	No	Male	No	No		No	0	No	No	0	No	0	No	0	No	0		No	No						No		Yes	Yes	Yes
A060R	Placebo	No	Male	No	No		No	0	No	No	0	No	0	No	0	No	0		No	No						No		Yes	No	Yes
A060R	Placebo	No	Male	No	No		No	0	No	No	0	No	0	No	0	No	0		No	No						No		Yes	Yes	Yes
A060R	Placebo	No	Male	No	No		No	0	No	No	0	No	0	No	0	No	0		No	No						No		Yes	Yes	Yes
A060R	Placebo	No	Male	No	No		No	0	No	No	0	No	0	No	0	No	0		No	No						No		No	Yes	Yes
A060R	Placebo	No	Male	No	No		No	0	No	No	0	No	0	No	0	No	0		No	No						No		Yes	Yes	Yes
A060R	Placebo	No	Male	No	No		No	0	No	No	0	No	0	No	0	No	0		No	No						No		Yes	Yes	Yes
A060R	Placebo	No	Male	No	No		No	0	No	No	0	No	0	No	0	No	0		No	No						No		Yes	Yes	Yes
A060R	Placebo	No	Male	No	No		No	0	No	No	0	No	0	No	0	No	0		No	No						No		Yes	Yes	No
A060R	Placebo	No	Male	No	No		No	0	No	No	0	No	0	No	0	No	0		No	No						No		Yes	Yes	Yes
A060R	Placebo	No	Male	No	No		No	0	No	No	0	No	0	No	0	No	0		No	No						No		Yes	No	Yes
A060R	Placebo	No	Male	No	No		No	0	No	No	0	No	0	No	0	No	0		No	No						No		No	Yes	Yes
A060R	Placebo	No	Male	No	No		No	0	No	No	0	No	0	No	0	No	0		No	No						No		Yes	Yes	Yes
A060R	Placebo	No	Male	No	No		No	0	No	No	0	No	0	No	0	No	0		No	No						No		Yes	Yes	Yes
A060R	Placebo	No	Male	No	No		No	0	No	No	0	No	0	No	0	No	0		No	No						No		Yes	Yes	Yes
A060R	Placebo	No	Male	No	No		No	0	No	No	0	No	0	No	0	No	0		No	No						No		Yes	Yes	Yes
A061P	Active	No	Female	Yes	No		No	0	No	No	0	No	0	No	0	No	0		No	No						No		Yes	Yes	Yes
A061P	Active	No	Female	Yes	No		No	0	Yes	No	0	Yes	2	Yes	2	No	0	No	No	No						No		Yes	Yes	Yes
A061P	Active	No	Female	Yes	No		No	0	No	No	0	No	0	No	0	No	0		No	No						No		Yes	Yes	Yes
A061P	Active	No	Female	Yes	No		No	0	Yes	No	0	Yes	2	No	0	No	0	No	No	No						No		Yes	Yes	Yes
A061P	Active	No	Female	Yes	No		No	0	No	No	0	No	0	No	0	No	0		No	No						No		Yes	Yes	Yes
A061P	Active	No	Female	Yes	No		No	0	No	No	0	No	0	No	0	No	0		No	No						No		Yes	Yes	Yes
A061P	Active	No	Female	Yes	No		No	0	No	No	0	No	0	No	0	No	0		No	No						No		Yes	Yes	Yes
A061P	Active	No	Female	Yes	No		No	0	No	No	0	No	0	No	0	No	0		No	No						No		Yes	Yes	Yes
A061P	Active	No	Female	Yes	No		No	0	Yes	No	0	Yes	2	No	0	No	0	No	No	No						No		Yes	Yes	Yes
A061P	Active	No	Female	Yes	No		No	0	Yes	No	0	No	0	Yes	2	No	0	No	No	No						No		Yes	Yes	Yes
A061P	Active	No	Female	Yes	No		No	0	No	No	0	No	0	No	0	No	0		No	No						No		Yes	Yes	Yes
A061P	Active	No	Female	Yes	No		No	0	Yes	No	0	Yes	2	No	0	No	0	No	No	No						No		Yes	Yes	Yes
A061P	Active	No	Female	Yes	No		No	0	Yes	No	0	Yes	2	No	0	No	0	No	No	No						No		Yes	No	No
A061P	Active	No	Female	Yes	No		No	0	Yes	No	0	No	0	Yes	2	No	0	No	No	No						No		Yes	Yes	Yes
A061P	Active	No	Female	Yes	No		No	0	No	No	0	No	0	No	0	No	0		No	No						No		Yes	Yes	Yes
A061P	Active	No	Female	Yes	No		No	0	No	No	0	No	0	No	0	No	0		No	No						No		Yes	Yes	Yes
A061P	Active	No	Female	Yes	No		No	0	No	No	0	No	0	No	0	No	0		No	No						No		Yes	Yes	Yes
A061P	Active	No	Female	Yes	No		No	0	No	No	0	No	0	No	0	No	0		No	No						No		Yes	Yes	Yes
A061P	Active	No	Female	Yes	No		No	0	Yes	No	0	Yes	2	No	0	No	0	No	No	No						No		Yes	Yes	Yes
A061P	Active	No	Female	Yes	No		No	0	No	No	0	No	0	No	0	No	0		No	No						No		Yes	Yes	Yes
A061P	Active	No	Female	Yes	No		No	0	No	No	0	No	0	No	0	No	0		No	No						No		Yes	Yes	Yes
A061P	Active	No	Female	Yes	No		No	0	Yes	No	0	No	0	Yes	2	No	0	No	No	No						No		Yes	Yes	Yes
A061P	Active	No	Female	Yes	No		No	0	No	No	0	No	0	No	0	No	0		No	No						No		Yes	No	No
A061P	Active	No	Female	Yes	No		No	0	No	No	0	No	0	No	0	No	0		No	No						No		Yes	Yes	Yes
A061P	Active	No	Female	Yes	No		No	0	No	No	0	No	0	No	0	No	0		No	No						No		Yes	Yes	Yes
A061P	Active	No	Female	Yes	No		No	0	No	No	0	No	0	No	0	No	0		No	No						No		Yes	Yes	Yes
A061P	Active	No	Female	Yes	No		No	0	No	No	0	No	0	No	0	No	0		No	No						No		Yes	Yes	No
A061P	Active	No	Female	Yes	No		No	0	No	No	0	No	0	No	0	No	0		No	No						No		Yes	Yes	Yes
A061P	Active	No	Female	Yes	No		No	0	No	No	0	No	0	No	0	No	0		No	No						No		Yes	Yes	Yes
A061P	Active	No	Female	Yes	No		No	0	No	No	0	No	0	No	0	No	0		No	No						No		Yes	Yes	No
A061P	Active	No	Female	Yes	No		No	0	No	No	0	No	0	No	0	No	0		No	No						No		Yes	Yes	Yes
A061P	Active	No	Female	Yes	No		No	0	No	No	0	No	0	No	0	No	0		No	No						No		Yes	Yes	No
A061P	Active	No	Female	Yes	No		No	0	No	No	0	No	0	No	0	No	0		No	No						No		Yes	Yes	Yes
A061P	Active	No	Female	Yes	No		No	0	No	No	0	No	0	No	0	No	0		No	No						No		Yes	Yes	Yes
A061P	Active	No	Female	Yes	No		No	0	No	No	0	No	0	No	0	No	0		No	No						No		Yes	Yes	No
A061P	Active	No	Female	Yes	No		No	0	No	No	0	No	0	No	0	No	0		No	No						No		Yes	Yes	Yes
A061P	Active	No	Female	Yes	No		No	0	No	No	0	No	0	No	0	No	0		No	No						No		Yes	Yes	No
A061P	Active	No	Female	Yes	No		No	0	No	No	0	No	0	No	0	No	0		No	No						No		Yes	Yes	Yes
A061P	Active	No	Female	Yes	No		No	0	No	No	0	No	0	No	0	No	0		No	No						No		Yes	Yes	Yes
A061P	Active	No	Female	Yes	No		No	0	No	No	0	No	0	No	0	No	0		No	No						No		Yes	Yes	No
A061P	Active	No	Female	Yes	No		No	0	No	No	0	No	0	No	0	No	0		No	No						No		Yes	Yes	Yes
A061P	Active	No	Female	Yes	No		No	0	No	No	0	No	0	No	0	No	0		No	No						No		Yes	Yes	Yes
A061P	Active	No	Female	Yes	No		No	0	No	No	0	No	0	No	0	No	0		No	No						No		Yes	Yes	Yes
A061P	Active	No	Female	Yes	No		No	0	No	No	0	No	0	No	0	No	0		No	No						No		Yes	Yes	Yes
A061P	Active	No	Female	Yes	No		No	0	No	No	0	No	0	No	0	No	0		No	No						No		Yes	Yes	No
A061P	Active	No	Female	Yes	No		No	0	No	No	0	No	0	No	0	No	0		No	No						No		Yes	No	No
A061P	Active	No	Female	Yes	No		No	0	No	No	0	No	0	No	0	No	0		No	No						No		Yes	Yes	No
A061P	Active	No	Female	Yes	No		No	0	No	No	0	No	0	No	0	No	0		No	No						No		Yes	Yes	No
A061P	Active	No	Female	Yes	No		No	0	No	No	0	No	0	No	0	No	0		No	No						No		Yes	Yes	Yes
A061P	Active	No	Female	Yes	No		No	0	No	No	0	No	0	No	0	No	0		No	No						No		Yes	No	No
A061P	Active	No	Female	Yes	No		No	0	No	No	0	No	0	No	0	No	0		No	No						No		Yes	Yes	No
A061P	Active	No	Female	Yes	No		No	0	No	No	0	No	0	No	0	No	0		No	No						No		Yes	Yes	No
A061P	Active	No	Female	Yes	No		No	0	No	No	0	No	0	No	0	No	0		No	No						No		Yes	Yes	No
A061P	Active	No	Female	Yes	No		No	0	No	No	0	No	0	No	0	No	0		No	No						No		Yes	Yes	No
A061P	Active	No	Female	Yes	No		No	0	No	No	0	No	0	No	0	No	0		No	No						No		Yes	Yes	No
A061P	Active	No	Female	Yes	No		No	0	No	No	0	No	0	No	0	No	0		No	No						No		Yes	Yes	No
A061P	Active	No	Female	Yes	No		No	0	No	No	0	No	0	No	0	No	0		No	No						No		Yes	Yes	No
A061P	Active	No	Female	Yes	No		No	0	No	No	0	No	0	No	0	No	0		No	No						No		Yes	Yes	No
A061P	Active	No	Female	Yes	No		No	0	No	No	0	No	0	No	0	No	0		No	No						No		Yes	Yes	Yes
A061P	Active	No	Female	Yes	No		No	0	No	No	0	No	0	No	0	No	0		No	No						No		Yes	Yes	Yes
A061P	Active	No	Female	Yes	No		No	0	No	No	0	No	0	No	0	No	0		No	No						No		Yes	Yes	Yes
A061P	Active	No	Female	Yes	No		No	0	No	No	0	No	0	No	0	No	0		No	No						No		Yes	Yes	Yes
A061P	Active	No	Female	Yes	No		No	0	No	No	0	No	0	No	0	No	0		No	No						No		Yes	Yes	Yes
A061P	Active	No	Female	Yes	No		No	0	No	No	0	No	0	No	0	No	0		No	No						No		Yes	Yes	Yes
A061P	Active	No	Female	Yes	No		No	0	No	No	0	No	0	No	0	No	0		No	No						No		Yes	Yes	Yes
A061P	Active	No	Female	Yes	No		No	0	No	No	0	No	0	No	0	No	0		No	No						No		Yes	Yes	Yes
A062A	Active	No	Male	Yes	No		No	0	Yes	No	0	No	0	Yes	1	Yes	2	Yes	Yes	Yes	Headache and Motion Sickn	Headache	Missing	Motion sickness		No		No	Yes	Yes
A062A	Active	No	Male	Yes	No		No	0	Yes	No	0	Yes	2	No	0	No	0	Yes	Yes	Yes	puffy eyelids 1, dry thro	Puffy eyelids	1			No		Yes	Yes	Yes
A062A	Active	No	Male	Yes	No		No	0	Yes	No	0	Yes	2	No	0	Yes	2	Yes	Yes	Yes	puffy eyelids 1	Puffy eyelids	1			No		Yes	Yes	Yes
A062A	Active	No	Male	Yes	No		No	0	Yes	No	0	Yes	2	No	0	No	0	Yes	Yes	Yes	Itchy eyes 1	Itchy eyes	1			No		Yes	Yes	Yes
A062A	Active	No	Male	Yes	No		No	0	Yes	No	0	Yes	2	No	0	No	0	Yes	Yes	Yes	Itchy eyes 1	Itchy eyes	1			No		Yes	Yes	Yes
A062A	Active	No	Male	Yes	No		No	0	Yes	No	0	Yes	2	No	0	No	0	Yes	Yes	Yes	Itchy eyes 1	Itchy eyes	1			No		Yes	Yes	Yes
A062A	Active	No	Male	Yes	No		No	0	Yes	No	0	Yes	2	No	0	No	0	Yes	Yes	Yes	Itchy eyes 1	Itchy eyes	1			No		Yes	Yes	Yes
A062A	Active	No	Male	Yes	No		No	0	Yes	No	0	Yes	1	No	0	No	0	No	No	No						No		No	Yes	Yes
A062A	Active	No	Male	Yes	No		No	0	Yes	No	0	Yes	1	No	0	No	0	No	No	No						No		Yes	Yes	No
A062A	Active	No	Male	Yes	No		No	0	Yes	No	0	Yes	2	No	0	No	0	No	No	No						No		Yes	Yes	Yes
A062A	Active	No	Male	Yes	No		No	0	Yes	No	0	Yes	2	No	0	No	0	No	No	No						No		Yes	Yes	Yes
A062A	Active	No	Male	Yes	No		No	0	Yes	No	0	Yes	2	No	0	No	0	No	No	No						No		Yes	Yes	No
A062A	Active	No	Male	Yes	No		No	0	No	No	0	No	0	No	0	No	0		No	No						No		Yes	Yes	Yes
A062A	Active	No	Male	Yes	No		No	0	No	No	0	No	0	No	0	No	0		No	No						No		Yes	Yes	Yes
A062A	Active	No	Male	Yes	No		No	0	No	No	0	No	0	No	0	No	0		No	No						No		Yes	Yes	Yes
A062A	Active	No	Male	Yes	No		No	0	Yes	No	0	No	0	Yes	1	No	0	No	No	No						No		Yes	No	Yes
A062A	Active	No	Male	Yes	No		No	0	No	No	0	No	0	No	0	No	0		No	No						No		Yes	Yes	Yes
A062A	Active	No	Male	Yes	No		No	0	No	No	0	No	0	No	0	No	0		No	No						No		Yes	No	Yes
A062A	Active	No	Male	Yes	No		No	0	No	No	0	No	0	No	0	No	0		No	No						No		Yes	Yes	Yes
A062A	Active	No	Male	Yes	No		No	0	No	No	0	No	0	No	0	No	0		No	No						No		Yes	Yes	Yes
A062A	Active	No	Male	Yes	No		No	0	No	No	0	No	0	No	0	No	0		No	No						No		Yes	Yes	Yes
A062A	Active	No	Male	Yes	No		No	0	No	No	0	No	0	No	0	No	0		No	No						No		Yes	Yes	Yes
A062A	Active	No	Male	Yes	No		No	0	No	No	0	No	0	No	0	No	0		No	No						No		Yes	Yes	Yes
A062A	Active	No	Male	Yes	No		No	0	No	No	0	No	0	No	0	No	0		No	No						No		Yes	Yes	Yes
A062A	Active	No	Male	Yes	No		No	0	No	No	0	No	0	No	0	No	0		No	No						No		Yes	Yes	Yes
A062A	Active	No	Male	Yes	No		No	0	No	No	0	No	0	No	0	No	0		No	No						No		Yes	Yes	Yes
A062A	Active	No	Male	Yes	No		No	0	No	No	0	No	0	No	0	No	0		No	No						No		Yes	Yes	Yes
A062A	Active	No	Male	Yes	No		No	0	No	No	0	No	0	No	0	No	0		No	No						No		Yes	Yes	Yes
A062A	Active	No	Male	Yes	No		No	0	No	No	0	No	0	No	0	No	0		No	No						No		Yes	Yes	Yes
A062A	Active	No	Male	Yes	No		No	0	No	No	0	No	0	No	0	No	0		No	No						No		Yes	Yes	Yes
A062A	Active	No	Male	Yes	No		No	0	No	No	0	No	0	No	0	No	0		No	No						No		Yes	Yes	Yes
A062A	Active	No	Male	Yes	No		No	0	No	No	0	No	0	No	0	No	0		No	No						No		Yes	Yes	No
A062A	Active	No	Male	Yes	No		No	0	No	No	0	No	0	No	0	No	0		No	No						No		Yes	Yes	No
A062A	Active	No	Male	Yes	No		No	0	No	No	0	No	0	No	0	No	0		No	No						No		Yes	Yes	Yes
A062A	Active	No	Male	Yes	No		No	0	No	No	0	No	0	No	0	No	0		No	No						No		Yes	Yes	Yes
A062A	Active	No	Male	Yes	No		No	0	Yes	No	0	No	0	No	0	Yes	2	Yes	No	No						No		Yes	Yes	Yes
A062A	Active	No	Male	Yes	No		No	0	Yes	No	0	Yes	3	No	0	Yes	2	Yes	No	No						No		Yes	Yes	Yes
A062A	Active	No	Male	Yes	No		No	0	Yes	No	0	Yes	3	No	0	Yes	2	Yes	No	No						No		Yes	Yes	Yes
A062A	Active	No	Male	Yes	No		No	0	No	No	0	No	0	No	0	No	0		No	No						No		Yes	Yes	Yes
A062A	Active	No	Male	Yes	No		No	0	No	No	0	No	0	No	0	No	0		No	No						No		Yes	Yes	Yes
A062A	Active	No	Male	Yes	No		No	0	No	No	0	No	0	No	0	No	0		No	No						No		Yes	Yes	Yes
A062A	Active	No	Male	Yes	No		No	0	No	No	0	No	0	No	0	No	0		No	No						No		Yes	Yes	Yes
A062A	Active	No	Male	Yes	No		No	0	No	No	0	No	0	No	0	No	0		No	No						No		Yes	Yes	Yes
A062A	Active	No	Male	Yes	No		No	0	No	No	0	No	0	No	0	No	0		No	No						No		Yes	Yes	Yes
A062A	Active	No	Male	Yes	No		No	0	No	No	0	No	0	No	0	No	0		No	No						No		Yes	Yes	Yes
A062A	Active	No	Male	Yes	No		No	0	No	No	0	No	0	No	0	No	0		No	No						No		Yes	Yes	Yes
A062A	Active	No	Male	Yes	No		No	0	No	No	0	No	0	No	0	No	0		No	No						No		Yes	Yes	Yes
A062A	Active	No	Male	Yes	No		No	0	No	No	0	No	0	No	0	No	0		No	No						No		Yes	Yes	Yes
A062A	Active	No	Male	Yes	No		No	0	No	No	0	No	0	No	0	No	0		No	No						No		Yes	Yes	Yes
A062A	Active	No	Male	Yes	No		No	0	No	No	0	No	0	No	0	No	0		No	No						No		Yes	Yes	Yes
A062A	Active	No	Male	Yes	No		No	0	No	No	0	No	0	No	0	No	0		No	No						No		Yes	Yes	Yes
A062A	Active	No	Male	Yes	No		No	0	No	No	0	No	0	No	0	No	0		No	No						No		Yes	Yes	Yes
A062A	Active	No	Male	Yes	No		No	0	No	No	0	No	0	No	0	No	0		No	No						No		Yes	Yes	Yes
A062A	Active	No	Male	Yes	No		No	0	No	No	0	No	0	No	0	No	0		No	No						No		Yes	Yes	Yes
A062A	Active	No	Male	Yes	No		No	0	No	No	0	No	0	No	0	No	0		No	No						No		No	Yes	Yes
A062A	Active	No	Male	Yes	No		No	0	No	No	0	No	0	No	0	No	0		No	No						No		No	No	Yes
A062A	Active	No	Male	Yes	No		No	0	Yes	No	0	Yes	2	No	0	Yes	3	No	No	No						No		No	Yes	Yes
A062A	Active	No	Male	Yes	No		No	0	No	No	0	No	0	No	0	No	0		No	No						No		Yes	Yes	Yes
A062A	Active	No	Male	Yes	No		No	0	No	No	0	No	0	No	0	No	0		No	No						No		Yes	No	Yes
A062A	Active	No	Male	Yes	No		No	0	No	No	0	No	0	No	0	No	0		No	No						No		Yes	Yes	Yes
A062A	Active	No	Male	Yes	No		No	0	No	No	0	No	0	No	0	No	0		No	No						No		Yes	Yes	Yes
A062A	Active	No	Male	Yes	No		No	0	No	No	0	No	0	No	0	No	0		No	No						No		Yes	Yes	Yes
A062A	Active	No	Male	Yes	No		No	0	No	No	0	No	0	No	0	No	0		No	No						No		No	Yes	Yes
A062A	Active	No	Male	Yes	No		No	0	No	No	0	No	0	No	0	No	0		No	No						No		Yes	Yes	Yes
A062A	Active	No	Male	Yes	No		No	0	No	No	0	No	0	No	0	No	0		No	No						No		Yes	Yes	Yes
A062A	Active	No	Male	Yes	No		No	0	No	No	0	No	0	No	0	No	0		No	No						No		Yes	Yes	Yes
A062A	Active	No	Male	Yes	No		No	0	No	No	0	No	0	No	0	No	0		No	No						No		Yes	Yes	No
A092E	Placebo	No	Male	Yes	No		No	0	No	No	0	No	0	No	0	No	0		No	No						No		Yes	Yes	No
A092E	Placebo	No	Male	Yes	No		No	0	No	No	0	No	0	No	0	No	0		No	No						No		Yes	Yes	Yes
A092E	Placebo	No	Male	Yes	No		No	0	No	No	0	No	0	No	0	No	0		No	No						No		Yes	Yes	Yes
A092E	Placebo	No	Male	Yes	No		No	0	No	No	0	No	0	No	0	No	0		No	No						No		Yes	Yes	Yes
A092E	Placebo	No	Male	Yes	No		No	0	No	No	0	No	0	No	0	No	0		No	No						No		Yes	Yes	Yes
A092E	Placebo	No	Male	Yes	No		No	0	No	No	0	No	0	No	0	No	0		No	No						No		Yes	Yes	Yes
A092E	Placebo	No	Male	Yes	No		No	0	No	No	0	No	0	No	0	No	0		No	No						No		Yes	Yes	Yes
A092E	Placebo	No	Male	Yes	No		No	0	No	No	0	No	0	No	0	No	0		No	No						No		Yes	Yes	Yes
A092E	Placebo	No	Male	Yes	No		No	0	No	No	0	No	0	No	0	No	0		No	No						No		Yes	Yes	Yes
A092E	Placebo	No	Male	Yes	No		No	0	No	No	0	No	0	No	0	No	0		No	No						No		Yes	Yes	Yes
A092E	Placebo	No	Male	Yes	No		No	0	No	No	0	No	0	No	0	No	0		No	No						No		Yes	Yes	Yes
A092E	Placebo	No	Male	Yes	No		No	0	No	No	0	No	0	No	0	No	0		No	No						No		Yes	Yes	Yes
A092E	Placebo	No	Male	Yes	No		No	0	No	No	0	No	0	No	0	No	0		No	No						No		Yes	Yes	Yes
A092E	Placebo	No	Male	Yes	No		No	0	No	No	0	No	0	No	0	No	0		No	No						No		Yes	No	Yes
A092E	Placebo	No	Male	Yes	No		No	0	No	No	0	No	0	No	0	No	0		No	No						No		Yes	Yes	Yes
A092E	Placebo	No	Male	Yes	No		No	0	No	No	0	No	0	No	0	No	0		No	No						No		Yes	Yes	Yes
A092E	Placebo	No	Male	Yes	No		No	0	No	No	0	No	0	No	0	No	0		No	No						No		No	Yes	Yes
A092E	Placebo	No	Male	Yes	No		No	0	No	No	0	No	0	No	0	No	0		No	No						No		Yes	Yes	Yes
A092E	Placebo	No	Male	Yes	No		No	0	No	No	0	No	0	No	0	No	0		No	No						No		Yes	Yes	Yes
A092E	Placebo	No	Male	Yes	No		No	0	No	No	0	No	0	No	0	No	0		No	No						No		Yes	Yes	Yes
A092E	Placebo	No	Male	Yes	No		No	0	No	No	0	No	0	No	0	No	0		No	No						No		Yes	Yes	Yes
A092E	Placebo	No	Male	Yes	No		No	0	No	No	0	No	0	No	0	No	0		No	No						No		Yes	Yes	Yes
A092E	Placebo	No	Male	Yes	No		No	0	No	No	0	No	0	No	0	No	0		No	No						No		Yes	Yes	No
A092E	Placebo	No	Male	Yes	No		No	0	No	No	0	No	0	No	0	No	0		No	No						No		Yes	Yes	Yes
A092E	Placebo	No	Male	Yes	No		No	0	No	No	0	No	0	No	0	No	0		No	No						No		Yes	Yes	Yes
A092E	Placebo	No	Male	Yes	No		No	0	No	No	0	No	0	No	0	No	0		No	No						No		Yes	Yes	Yes
A092E	Placebo	No	Male	Yes	No		No	0	No	No	0	No	0	No	0	No	0		No	No						No		Yes	Yes	Yes
A092E	Placebo	No	Male	Yes	No		No	0	No	No	0	No	0	No	0	No	0		No	No						No		Yes	Yes	Yes
A092E	Placebo	No	Male	Yes	No		No	0	No	No	0	No	0	No	0	No	0		No	No						No		Yes	Yes	Yes
A092E	Placebo	No	Male	Yes	No		No	0	No	No	0	No	0	No	0	No	0		No	No						No		Yes	Yes	Yes
A092E	Placebo	No	Male	Yes	No		No	0	No	No	0	No	0	No	0	No	0		No	No						No		Yes	Yes	Yes
A092E	Placebo	No	Male	Yes	No		No	0	No	No	0	No	0	No	0	No	0		No	No						No		Yes	Yes	Yes
A092E	Placebo	No	Male	Yes	No		No	0	No	No	0	No	0	No	0	No	0		No	No						No		Yes	Yes	Yes
A092E	Placebo	No	Male	Yes	No		No	0	No	No	0	No	0	No	0	No	0		No	No						No		Yes	Yes	Yes
A092E	Placebo	No	Male	Yes	No		No	0	No	No	0	No	0	No	0	No	0		No	No						No		Yes	Yes	Yes
A092E	Placebo	No	Male	Yes	No		No	0	No	No	0	No	0	No	0	No	0		No	No						No		Yes	Yes	Yes
A092E	Placebo	No	Male	Yes	No		No	0	No	No	0	No	0	No	0	No	0		No	No						No		Yes	Yes	Yes
A092E	Placebo	No	Male	Yes	No		No	0	No	No	0	No	0	No	0	No	0		No	No						No		Yes	Yes	Yes
A092E	Placebo	No	Male	Yes	No		No	0	No	No	0	No	0	No	0	No	0		No	No						No		Yes	Yes	Yes
A092E	Placebo	No	Male	Yes	No		No	0	No	No	0	No	0	No	0	No	0		No	No						No		Yes	Yes	Yes
B013K	Active	No	Female	Yes	No		No	0	No	No	0	No	0	No	0	No	0		No	No						No		No	Yes	Yes
B013K	Active	No	Female	Yes	No		No	0	No	No	0	No	0	No	0	No	0		No	No						No		Yes	Yes	Yes
B013K	Active	No	Female	Yes	No		No	0	Yes	Yes	1	No	0	No	0	No	0	No	No	No						No		Yes	Yes	Yes
B013K	Active	No	Female	Yes	No		No	0	No	No	0	No	0	No	0	No	0		No	No						No		Yes	Yes	Yes
B013K	Active	No	Female	Yes	No		No	0	No	No	0	No	0	No	0	No	0		No	No						No		Yes	Yes	Yes
B013K	Active	No	Female	Yes	No		No	0	No	No	0	No	0	No	0	No	0		No	No						No		Yes	Yes	No
B013K	Active	No	Female	Yes	No		Yes	1	Yes	Yes	1	No	0	No	0	No	0	No	No	No						No		Yes	Yes	Yes
B013K	Active	No	Female	Yes	No		Yes	2	Yes	Yes	1	No	0	No	0	No	0	Yes	No	No						No		Yes	Yes	Yes
B013K	Active	No	Female	Yes	No		Yes	1	Yes	No	0	No	0	Yes	1	No	0	Yes	No	No						No		Yes	Yes	No
B013K	Active	No	Female	Yes	No		Yes	1	Yes	No	0	No	0	No	0	No	0	No	No	No						No		Yes	Yes	Yes
B013K	Active	No	Female	Yes	No		No	0	No	No	0	No	0	No	0	No	0		No	No						No		Yes	Yes	Yes
B013K	Active	No	Female	Yes	No		No	0	No	No	0	No	0	No	0	No	0		No	No						No		Yes	Yes	Yes
B013K	Active	No	Female	Yes	No		No	0	No	No	0	No	0	No	0	No	0		No	No						No		Yes	Yes	Yes
B013K	Active	No	Female	Yes	No		No	0	No	No	0	No	0	No	0	No	0		No	No						No		Yes	Yes	Yes
B013K	Active	No	Female	Yes	No		No	0	No	No	0	No	0	No	0	No	0		No	No						No		Yes	Yes	Yes
B013K	Active	No	Female	Yes	No		No	0	No	No	0	No	0	No	0	No	0		No	No						No		Yes	Yes	No
B013K	Active	No	Female	Yes	No		No	0	No	No	0	No	0	No	0	No	0		No	No						No		Yes	Yes	Yes
B013K	Active	No	Female	Yes	No		No	0	No	No	0	No	0	No	0	No	0		No	No						No		Yes	Yes	Yes
B013K	Active	No	Female	Yes	No		No	0	No	No	0	No	0	No	0	No	0		No	No						No		Yes	Yes	Yes
B013K	Active	No	Female	Yes	No		No	0	No	No	0	No	0	No	0	No	0		No	No						No		Yes	Yes	Yes
B013K	Active	No	Female	Yes	No		No	0	No	No	0	No	0	No	0	No	0		No	No						No		Yes	Yes	Yes
B013K	Active	No	Female	Yes	No		No	0	No	No	0	No	0	No	0	No	0		No	No						No		Yes	Yes	Yes
B013K	Active	No	Female	Yes	No		No	0	No	No	0	No	0	No	0	No	0		No	No						No		Yes	Yes	Yes
B013K	Active	No	Female	Yes	No		No	0	No	No	0	No	0	No	0	No	0		No	No						No		Yes	Yes	Yes
B013K	Active	No	Female	Yes	No		No	0	No	No	0	No	0	No	0	No	0		No	No						No		Yes	Yes	Yes
B013K	Active	No	Female	Yes	No		No	0	Yes	No	0	No	0	Yes	1	No	0	No	No	No						No		Yes	Yes	Yes
B013K	Active	No	Female	Yes	No		No	0	Yes	No	0	No	0	Yes	1	No	0	No	No	No						No		Yes	Yes	Yes
B013K	Active	No	Female	Yes	No		No	0	Yes	Yes	1	No	0	Yes	1	No	0	No	No	No						No		Yes	Yes	Yes
B013K	Active	No	Female	Yes	No		No	0	No	No	0	No	0	No	0	No	0		No	No						No		Yes	Yes	Yes
B013K	Active	No	Female	Yes	No		No	0	No	No	0	No	0	No	0	No	0		No	No						No		Yes	Yes	No
B013K	Active	No	Female	Yes	No		No	0	No	No	0	No	0	No	0	No	0		No	No						No		Yes	Yes	Yes
B013K	Active	No	Female	Yes	No		No	0	No	No	0	No	0	No	0	No	0		No	No						No		Yes	Yes	Yes
B013K	Active	No	Female	Yes	No		No	0	No	No	0	No	0	No	0	No	0		No	No						No		Yes	Yes	Yes
B013K	Active	No	Female	Yes	No		No	0	No	No	0	No	0	No	0	No	0		No	No						No		Yes	Yes	Yes
B013K	Active	No	Female	Yes	No		No	0	No	No	0	No	0	No	0	No	0		No	No						No		Yes	Yes	Yes
B013K	Active	No	Female	Yes	No		No	0	No	No	0	No	0	No	0	No	0		No	No						No		Yes	Yes	Yes
B013K	Active	No	Female	Yes	No		Yes	1	Yes	No	0	No	0	Yes	1	No	0	No	No	No						No		Yes	Yes	Yes
B013K	Active	No	Female	Yes	No		No	0	No	No	0	No	0	No	0	No	0		No	No						No		Yes	Yes	Yes
B013K	Active	No	Female	Yes	No		No	0	No	No	0	No	0	No	0	No	0		No	No						No		Yes	Yes	Yes
B013K	Active	No	Female	Yes	No		No	0	No	No	0	No	0	No	0	No	0		No	No						No		Yes	Yes	No
B013K	Active	No	Female	Yes	No		No	0	No	No	0	No	0	No	0	No	0		No	No						No		Yes	Yes	Yes
B013K	Active	No	Female	Yes	No		No	0	No	No	0	No	0	No	0	No	0		No	No						No		Yes	Yes	Yes
B013K	Active	No	Female	Yes	No		No	0	No	No	0	No	0	No	0	No	0		No	No						No		Yes	Yes	Yes
B013K	Active	No	Female	Yes	No		No	0	No	No	0	No	0	No	0	No	0		No	No						No		Yes	Yes	Yes
B013K	Active	No	Female	Yes	No		No	0	No	No	0	No	0	No	0	No	0		No	No						No		Yes	Yes	Yes
B013K	Active	No	Female	Yes	No		No	0	No	No	0	No	0	No	0	No	0		No	No						No		Yes	Yes	Yes
B013K	Active	No	Female	Yes	No		No	0	No	No	0	No	0	No	0	No	0		No	No						No		Yes	Yes	Yes
B013K	Active	No	Female	Yes	No		No	0	No	No	0	No	0	No	0	No	0		No	No						No		Yes	Yes	No
B013K	Active	No	Female	Yes	No		No	0	No	No	0	No	0	No	0	No	0		No	No						No		Yes	Yes	No
B013K	Active	No	Female	Yes	No		No	0	No	No	0	No	0	No	0	No	0		No	No						No		Yes	Yes	Yes
B013K	Active	No	Female	Yes	No		No	0	No	No	0	No	0	No	0	No	0		No	No						No		Yes	Yes	No
B013K	Active	No	Female	Yes	No		No	0	No	No	0	No	0	No	0	No	0		No	No						No		Yes	Yes	No
B013K	Active	No	Female	Yes	No		No	0	No	No	0	No	0	No	0	No	0		No	No						No		Yes	Yes	Yes
B013K	Active	No	Female	Yes	No		No	0	No	No	0	No	0	No	0	No	0		No	No						No		Yes	Yes	Yes
B013K	Active	No	Female	Yes	No		No	0	No	No	0	No	0	No	0	No	0		No	No						No		Yes	Yes	Yes
B013K	Active	No	Female	Yes	No		No	0	No	No	0	No	0	No	0	No	0		No	No						No		Yes	Yes	Yes
B013K	Active	No	Female	Yes	No		No	0	No	No	0	No	0	No	0	No	0		No	No						No		Yes	Yes	No
B013K	Active	No	Female	Yes	No		No	0	No	No	0	No	0	No	0	No	0		No	No						No		Yes	Yes	Yes
B013K	Active	No	Female	Yes	No		No	0	No	No	0	No	0	No	0	No	0		No	No						No		Yes	Yes	Yes
B013K	Active	No	Female	Yes	No		No	0	No	No	0	No	0	No	0	No	0		No	No						No		Yes	Yes	Yes
B013K	Active	No	Female	Yes	No		No	0	No	No	0	No	0	No	0	No	0		No	No						No		Yes	Yes	Yes
B013K	Active	No	Female	Yes	No		Yes	2	Yes	No	0	No	0	No	0	No	0	No	No	No						No		Yes	Yes	Yes
B013K	Active	No	Female	Yes	No		Yes	2	Yes	No	0	No	0	No	0	No	0	No	No	No						No		Yes	Yes	Yes
B028K	Active	No	Female	No	No		No	0	No	No	0	No	0	No	0	No	0		No	No						No		Yes	Yes	Yes
B028K	Active	No	Female	No	No		No	0	No	No	0	No	0	No	0	No	0		No	No						No		Yes	Yes	Yes
B028K	Active	No	Female	No	No		No	0	No	No	0	No	0	No	0	No	0		No	No						No		Yes	Yes	Yes
B028K	Active	No	Female	No	No		No	0	No	No	0	No	0	No	0	No	0		No	No						No		Yes	Yes	Yes
B028K	Active	No	Female	No	No		No	0	No	No	0	No	0	No	0	No	0		No	No						No		Yes	Yes	Yes
B028K	Active	No	Female	No	No		No	0	No	No	0	No	0	No	0	No	0		No	No						No		Yes	Yes	Yes
B028K	Active	No	Female	No	No		No	0	No	No	0	No	0	No	0	No	0		No	No						No		Yes	Yes	Yes
B028K	Active	No	Female	No	No		No	0	No	No	0	No	0	No	0	No	0		No	No						No		Yes	Yes	Yes
B028K	Active	No	Female	No	No		No	0	No	No	0	No	0	No	0	No	0		No	No						No		Yes	Yes	Yes
B028K	Active	No	Female	No	No		No	0	No	No	0	No	0	No	0	No	0		No	No						No		Yes	Yes	Yes
B028K	Active	No	Female	No	No		No	0	No	No	0	No	0	No	0	No	0		No	No						No		Yes	Yes	Yes
B028K	Active	No	Female	No	No		No	0	No	No	0	No	0	No	0	No	0		No	No						No		Yes	Yes	Yes
B028K	Active	No	Female	No	No		No	0	No	No	0	No	0	No	0	No	0		No	No						No		Yes	Yes	Yes
B028K	Active	No	Female	No	No		No	0	No	No	0	No	0	No	0	No	0		No	No						No		Yes	Yes	Yes
B028K	Active	No	Female	No	No		No	0	No	No	0	No	0	No	0	No	0		No	No						No		Yes	Yes	Yes
B028K	Active	No	Female	No	No		No	0	No	No	0	No	0	No	0	No	0		No	No						No		Yes	Yes	Yes
B028K	Active	No	Female	No	No		No	0	No	No	0	No	0	No	0	No	0		No	No						No		Yes	Yes	Yes
B028K	Active	No	Female	No	No		No	0	No	No	0	No	0	No	0	No	0		No	No						No		Yes	Yes	Yes
B028K	Active	No	Female	No	No		No	0	No	No	0	No	0	No	0	No	0		No	No						No		Yes	Yes	Yes
B028K	Active	No	Female	No	No		No	0	No	No	0	No	0	No	0	No	0		No	No						No		Yes	Yes	Yes
B028K	Active	No	Female	No	No		No	0	No	No	0	No	0	No	0	No	0		No	No						No		Yes	Yes	Yes
B028K	Active	No	Female	No	No		No	0	No	No	0	No	0	No	0	No	0		No	No						No		Yes	Yes	Yes
B028K	Active	No	Female	No	No		No	0	No	No	0	No	0	No	0	No	0		No	No						No		Yes	Yes	Yes
B028K	Active	No	Female	No	No		No	0	No	No	0	No	0	No	0	No	0		No	No						No		Yes	Yes	Yes
B028K	Active	No	Female	No	No		No	0	No	No	0	No	0	No	0	No	0		No	No						No		Yes	Yes	Yes
B028K	Active	No	Female	No	No		No	0	No	No	0	No	0	No	0	No	0		No	No						No		Yes	Yes	Yes
B032N	Active	No	Female	Yes	No		No	0	No	No	0	No	0	No	0	No	0		No	No						No		No	Yes	Yes
B032N	Active	No	Female	Yes	No		No	0	No	No	0	No	0	No	0	No	0		No	No						No		Yes	Yes	Yes
B032N	Active	No	Female	Yes	No		No	0	No	No	0	No	0	No	0	No	0		No	No						No		No	No	No
B032N	Active	No	Female	Yes	No		No	0	No	No	0	No	0	No	0	No	0		No	No						No		No	No	No
B032N	Active	No	Female	Yes	No		No	0	No	No	0	No	0	No	0	No	0		No	No						No		No	No	No
B032N	Active	No	Female	Yes	No		No	0	No	No	0	No	0	No	0	No	0		No	No						No		Yes	Yes	Yes
B032N	Active	No	Female	Yes	No		No	0	No	No	0	No	0	No	0	No	0		No	No						No		No	No	No
B032N	Active	No	Female	Yes	No		No	0	No	No	0	No	0	No	0	No	0		No	No						No		No	No	No
B032N	Active	No	Female	Yes	No		No	0	No	No	0	No	0	No	0	No	0		No	No						No		No	No	No
B032N	Active	No	Female	Yes	No		No	0	No	No	0	No	0	No	0	No	0		No	No						No		No	No	No
B032N	Active	No	Female	Yes	No		No	0	No	No	0	No	0	No	0	No	0		No	No						No		No	No	No
B032N	Active	No	Female	Yes	No		No	0	No	No	0	No	0	No	0	No	0		No	No						No		No	No	No
B032N	Active	No	Female	Yes	No		No	0	No	No	0	No	0	No	0	No	0		No	No						No		Yes	Yes	Yes
B032N	Active	No	Female	Yes	No		No	0	No	No	0	No	0	No	0	No	0		No	No						No		Yes	Yes	Yes
B032N	Active	No	Female	Yes	No		No	0	No	No	0	No	0	No	0	No	0		No	No						No		Yes	Yes	Yes
B032N	Active	No	Female	Yes	No		No	0	No	No	0	No	0	No	0	No	0		No	No						No		No	No	No
B032N	Active	No	Female	Yes	No		No	0	No	No	0	No	0	No	0	No	0		No	No						No		No	No	No
B032N	Active	No	Female	Yes	No		No	0	No	No	0	No	0	No	0	No	0		No	No						No		No	No	No
B032N	Active	No	Female	Yes	No		No	0	No	No	0	No	0	No	0	No	0		No	No						No		No	No	No
B032N	Active	No	Female	Yes	No		No	0	No	No	0	No	0	No	0	No	0		No	No						No		Yes	Yes	Yes
B032N	Active	No	Female	Yes	No		No	0	No	No	0	No	0	No	0	No	0		No	No						No		No	No	No
B032N	Active	No	Female	Yes	No		No	0	No	No	0	No	0	No	0	No	0		No	No						No		Yes	Yes	Yes
B032N	Active	No	Female	Yes	No		No	0	No	No	0	No	0	No	0	No	0		No	No						No		No	No	No
B032N	Active	No	Female	Yes	No		No	0	No	No	0	No	0	No	0	No	0		No	No						No		No	No	No
B032N	Active	No	Female	Yes	No		No	0	No	No	0	No	0	No	0	No	0		No	No						No		No	No	No
B032N	Active	No	Female	Yes	No		No	0	No	No	0	No	0	No	0	No	0		No	No						No		Yes	Yes	Yes
B032N	Active	No	Female	Yes	No		No	0	No	No	0	No	0	No	0	No	0		No	No						No		Yes	Yes	Yes
B032N	Active	No	Female	Yes	No		No	0	No	No	0	No	0	No	0	No	0		No	No						No		No	No	No
B032N	Active	No	Female	Yes	No		No	0	No	No	0	No	0	No	0	No	0		No	No						No		No	No	No
B032N	Active	No	Female	Yes	No		No	0	No	No	0	No	0	No	0	No	0		No	No						No		No	No	No
B032N	Active	No	Female	Yes	No		No	0	No	No	0	No	0	No	0	No	0		No	No						No		No	No	No
B032N	Active	No	Female	Yes	No		No	0	No	No	0	No	0	No	0	No	0		No	No						No		Yes	Yes	Yes
B032N	Active	No	Female	Yes	No		No	0	No	No	0	No	0	No	0	No	0		No	No						No		Yes	Yes	Yes
B032N	Active	No	Female	Yes	No		No	0	No	No	0	No	0	No	0	No	0		No	No						No		No	No	No
B032N	Active	No	Female	Yes	No		No	0	No	No	0	No	0	No	0	No	0		No	No						No		Yes	Yes	Yes
B032N	Active	No	Female	Yes	No		No	0	No	No	0	No	0	No	0	No	0		No	No						No		Yes	Yes	Yes
B032N	Active	No	Female	Yes	No		No	0	No	No	0	No	0	No	0	No	0		No	No						No		No	No	No
B032N	Active	No	Female	Yes	No		No	0	No	No	0	No	0	No	0	No	0		No	No						No		Yes	Yes	Yes
B032N	Active	No	Female	Yes	No		No	0	No	No	0	No	0	No	0	No	0		No	No						No		Yes	Yes	Yes
B032N	Active	No	Female	Yes	No		No	0	No	No	0	No	0	No	0	No	0		No	No						No		No	No	No
B032N	Active	No	Female	Yes	No		No	0	No	No	0	No	0	No	0	No	0		No	No						No		Yes	Yes	Yes
B032N	Active	No	Female	Yes	No		No	0	No	No	0	No	0	No	0	No	0		No	No						No		Yes	Yes	Yes
B032N	Active	No	Female	Yes	No		No	0	No	No	0	No	0	No	0	No	0		No	No						No		Yes	Yes	Yes
B032N	Active	No	Female	Yes	No		No	0	No	No	0	No	0	No	0	No	0		No	No						No		No	No	No
B032N	Active	No	Female	Yes	No		No	0	No	No	0	No	0	No	0	No	0		No	No						No		No	No	No
B032N	Active	No	Female	Yes	No		No	0	No	No	0	No	0	No	0	No	0		No	No						No		Yes	Yes	Yes
B032N	Active	No	Female	Yes	No		No	0	No	No	0	No	0	No	0	No	0		No	No						No		No	No	No
B032N	Active	No	Female	Yes	No		No	0	No	No	0	No	0	No	0	No	0		No	No						No		Yes	Yes	Yes
B032N	Active	No	Female	Yes	No		No	0	No	No	0	No	0	No	0	No	0		No	No						No		No	No	No
B032N	Active	No	Female	Yes	No		No	0	No	No	0	No	0	No	0	No	0		No	No						No		No	No	No
B032N	Active	No	Female	Yes	No		No	0	No	No	0	No	0	No	0	No	0		No	No						No		No	No	No
B032N	Active	No	Female	Yes	No		No	0	No	No	0	No	0	No	0	No	0		No	No						No		Yes	Yes	Yes
B032N	Active	No	Female	Yes	No		No	0	No	No	0	No	0	No	0	No	0		No	No						No		No	No	No
B032N	Active	No	Female	Yes	No		No	0	No	No	0	No	0	No	0	No	0		No	No						No		No	Yes	Yes
B032N	Active	No	Female	Yes	No		No	0	No	No	0	No	0	No	0	No	0		No	No						No		Yes	No	No
B032N	Active	No	Female	Yes	No		No	0	No	No	0	No	0	No	0	No	0		No	No						No		No	No	No
B032N	Active	No	Female	Yes	No		No	0	No	No	0	No	0	No	0	No	0		No	No						No		No	No	No
B032N	Active	No	Female	Yes	No		No	0	No	No	0	No	0	No	0	No	0		No	No						No		No	No	No
B032N	Active	No	Female	Yes	No		No	0	No	No	0	No	0	No	0	No	0		No	No						No		No	No	No
B032N	Active	No	Female	Yes	No		No	0	No	No	0	No	0	No	0	No	0		No	No						No		No	No	No
B032N	Active	No	Female	Yes	No		No	0	No	No	0	No	0	No	0	No	0		No	No						No		Yes	Yes	Yes
B032N	Active	No	Female	Yes	No		No	0	No	No	0	No	0	No	0	No	0		No	No						No		Yes	Yes	Yes
B032N	Active	No	Female	Yes	No		No	0	No	No	0	No	0	No	0	No	0		No	No						No		Yes	Yes	Yes
B032N	Active	No	Female	Yes	No		No	0	No	No	0	No	0	No	0	No	0		No	No						No		No	No	No
B032N	Active	No	Female	Yes	No		No	0	No	No	0	No	0	No	0	No	0		No	No						No		No	No	No
B032N	Active	No	Female	Yes	No		No	0	No	No	0	No	0	No	0	No	0		No	No						No		Yes	Yes	Yes
B032N	Active	No	Female	Yes	No		No	0	No	No	0	No	0	No	0	No	0		No	No						No		No	No	No
B032N	Active	No	Female	Yes	No		No	0	No	No	0	No	0	No	0	No	0		No	No						No		No	No	No
B035K	Active	No	Female	Yes	No		No	0	No	No	0	No	0	No	0	No	0		No	No						No		No	Yes	Yes
B035K	Active	No	Female	Yes	No		No	0	No	No	0	No	0	No	0	No	0		No	No						No		Yes	Yes	Yes
B035K	Active	No	Female	Yes	No		No	0	No	No	0	No	0	No	0	No	0		No	No						No		Yes	Yes	Yes
B035K	Active	No	Female	Yes	No		No	0	No	No	0	No	0	No	0	No	0		No	No						No		Yes	Yes	Yes
B035K	Active	No	Female	Yes	No		No	0	No	No	0	No	0	No	0	No	0		No	No						No		Yes	Yes	Yes
B035K	Active	No	Female	Yes	No		No	0	No	No	0	No	0	No	0	No	0		No	No						No		Yes	Yes	Yes
B035K	Active	No	Female	Yes	No		No	0	No	No	0	No	0	No	0	No	0		No	No						No		Yes	Yes	Yes
B035K	Active	No	Female	Yes	No		No	0	No	No	0	No	0	No	0	No	0		No	No						No		Yes	Yes	Yes
B035K	Active	No	Female	Yes	No		No	0	No	No	0	No	0	No	0	No	0		No	No						No		Yes	Yes	Yes
B035K	Active	No	Female	Yes	No		No	0	No	No	0	No	0	No	0	No	0		No	No						No		Yes	Yes	Yes
B035K	Active	No	Female	Yes	No		No	0	No	No	0	No	0	No	0	No	0		No	No						No		Yes	Yes	Yes
B035K	Active	No	Female	Yes	No		No	0	No	No	0	No	0	No	0	No	0		No	No						No		Yes	Yes	Yes
B035K	Active	No	Female	Yes	No		No	0	No	No	0	No	0	No	0	No	0		No	No						No		Yes	Yes	Yes
B035K	Active	No	Female	Yes	No		No	0	No	No	0	No	0	No	0	No	0		No	No						No		No	No	No
B035K	Active	No	Female	Yes	No		No	0	No	No	0	No	0	No	0	No	0		No	No						No		Yes	Yes	Yes
B035K	Active	No	Female	Yes	No		No	0	No	No	0	No	0	No	0	No	0		No	No						No		Yes	Yes	Yes
B035K	Active	No	Female	Yes	No		No	0	No	No	0	No	0	No	0	No	0		No	No						No		Yes	Yes	Yes
B035K	Active	No	Female	Yes	No		No	0	No	No	0	No	0	No	0	No	0		No	No						No		Yes	Yes	Yes
B035K	Active	No	Female	Yes	No		No	0	No	No	0	No	0	No	0	No	0		No	No						No		Yes	Yes	Yes
B035K	Active	No	Female	Yes	No		No	0	No	No	0	No	0	No	0	No	0		No	No						No		Yes	Yes	Yes
B035K	Active	No	Female	Yes	No		No	0	No	No	0	No	0	No	0	No	0		No	No						No		Yes	Yes	Yes
B035K	Active	No	Female	Yes	No		No	0	No	No	0	No	0	No	0	No	0		No	No						No		Yes	Yes	Yes
B035K	Active	No	Female	Yes	No		No	0	No	No	0	No	0	No	0	No	0		No	No						No		Yes	Yes	Yes
B035K	Active	No	Female	Yes	No		No	0	No	No	0	No	0	No	0	No	0		No	No						No		Yes	Yes	Yes
B035K	Active	No	Female	Yes	No		No	0	No	No	0	No	0	No	0	No	0		No	No						No		Yes	Yes	Yes
B035K	Active	No	Female	Yes	No		No	0	No	No	0	No	0	No	0	No	0		No	No						No		Yes	Yes	Yes
B035K	Active	No	Female	Yes	No		No	0	No	No	0	No	0	No	0	No	0		No	No						No		Yes	Yes	Yes
B035K	Active	No	Female	Yes	No		No	0	No	No	0	No	0	No	0	No	0		No	No						No		Yes	Yes	Yes
B035K	Active	No	Female	Yes	No		No	0	No	No	0	No	0	No	0	No	0		No	No						No		Yes	Yes	Yes
B035K	Active	No	Female	Yes	No		No	0	No	No	0	No	0	No	0	No	0		No	No						No		Yes	Yes	Yes
B035K	Active	No	Female	Yes	No		No	0	No	No	0	No	0	No	0	No	0		No	No						No		Yes	Yes	Yes
B035K	Active	No	Female	Yes	No		No	0	No	No	0	No	0	No	0	No	0		No	No						No		Yes	Yes	Yes
B035K	Active	No	Female	Yes	No		No	0	No	No	0	No	0	No	0	No	0		No	No						No		Yes	Yes	Yes
B035K	Active	No	Female	Yes	No		No	0	No	No	0	No	0	No	0	No	0		No	No						No		Yes	Yes	Yes
B035K	Active	No	Female	Yes	No		No	0	No	No	0	No	0	No	0	No	0		No	No						No		Yes	Yes	Yes
B035K	Active	No	Female	Yes	No		No	0	No	No	0	No	0	No	0	No	0		No	No						No		Yes	Yes	Yes
B035K	Active	No	Female	Yes	No		No	0	No	No	0	No	0	No	0	No	0		No	No						No		Yes	Yes	Yes
B035K	Active	No	Female	Yes	No		No	0	No	No	0	No	0	No	0	No	0		No	No						No		Yes	Yes	Yes
B035K	Active	No	Female	Yes	No		No	0	No	No	0	No	0	No	0	No	0		No	No						No		Yes	Yes	Yes
B035K	Active	No	Female	Yes	No		No	0	No	No	0	No	0	No	0	No	0		No	No						No		Yes	Yes	Yes
B035K	Active	No	Female	Yes	No		No	0	No	No	0	No	0	No	0	No	0		No	No						No		Yes	Yes	Yes
B035K	Active	No	Female	Yes	No		No	0	No	No	0	No	0	No	0	No	0		No	No						No		Yes	Yes	Yes
B035K	Active	No	Female	Yes	No		No	0	No	No	0	No	0	No	0	No	0		No	No						No		Yes	Yes	Yes
B035K	Active	No	Female	Yes	No		No	0	No	No	0	No	0	No	0	No	0		No	No						No		Yes	Yes	Yes
B035K	Active	No	Female	Yes	No		No	0	No	No	0	No	0	No	0	No	0		No	No						No		Yes	Yes	Yes
B035K	Active	No	Female	Yes	No		No	0	No	No	0	No	0	No	0	No	0		No	No						No		Yes	Yes	Yes
B035K	Active	No	Female	Yes	No		No	0	No	No	0	No	0	No	0	No	0		No	No						No		No	No	No
B035K	Active	No	Female	Yes	No		No	0	No	No	0	No	0	No	0	No	0		No	No						No		Yes	Yes	Yes
B035K	Active	No	Female	Yes	No		No	0	No	No	0	No	0	No	0	No	0		No	No						No		Yes	Yes	Yes
B035K	Active	No	Female	Yes	No		No	0	No	No	0	No	0	No	0	No	0		No	No						No		No	No	No
B035K	Active	No	Female	Yes	No		No	0	No	No	0	No	0	No	0	No	0		No	No						No		No	No	No
B035K	Active	No	Female	Yes	No		No	0	No	No	0	No	0	No	0	No	0		No	No						No		Yes	Yes	Yes
B035K	Active	No	Female	Yes	No		No	0	No	No	0	No	0	No	0	No	0		No	No						No		Yes	Yes	Yes
B035K	Active	No	Female	Yes	No		No	0	No	No	0	No	0	No	0	No	0		No	No						No		Yes	Yes	Yes
B035K	Active	No	Female	Yes	No		No	0	No	No	0	No	0	No	0	No	0		No	No						No		Yes	Yes	Yes
B035K	Active	No	Female	Yes	No		No	0	No	No	0	No	0	No	0	No	0		No	No						No		Yes	Yes	Yes
B035K	Active	No	Female	Yes	No		No	0	No	No	0	No	0	No	0	No	0		No	No						No		Yes	Yes	Yes
B035K	Active	No	Female	Yes	No		No	0	No	No	0	No	0	No	0	No	0		No	No						No		Yes	Yes	Yes
B035K	Active	No	Female	Yes	No		No	0	No	No	0	No	0	No	0	No	0		No	No						No		No	No	No
B035K	Active	No	Female	Yes	No		No	0	No	No	0	No	0	No	0	No	0		No	No						No		No	No	No
B035K	Active	No	Female	Yes	No		No	0	No	No	0	No	0	No	0	No	0		No	No						No		Yes	Yes	Yes
B035K	Active	No	Female	Yes	No		No	0	No	No	0	No	0	No	0	No	0		No	No						No		Yes	Yes	Yes
B035K	Active	No	Female	Yes	No		No	0	No	No	0	No	0	No	0	No	0		No	No						No		No	No	No
B035K	Active	No	Female	Yes	No		No	0	No	No	0	No	0	No	0	No	0		No	No						No		Yes	Yes	Yes
B035K	Active	No	Female	Yes	No		No	0	No	No	0	No	0	No	0	No	0		No	No						No		Yes	Yes	Yes
B035K	Active	No	Female	Yes	No		No	0	No	No	0	No	0	No	0	No	0		No	No						No		No	No	No
B035K	Active	No	Female	Yes	No		No	0	No	No	0	No	0	No	0	No	0		No	No						No		No	No	No
B035K	Active	No	Female	Yes	No		No	0	No	No	0	No	0	No	0	No	0		No	No						No		Yes	Yes	Yes
B035K	Active	No	Female	Yes	No		No	0	No	No	0	No	0	No	0	No	0		No	No						No		Yes	Yes	Yes
B035K	Active	No	Female	Yes	No		No	0	No	No	0	No	0	No	0	No	0		No	No						No		Yes	Yes	Yes
B035K	Active	No	Female	Yes	No		No	0	No	No	0	No	0	No	0	No	0		No	No						No		Yes	No	No
B039A	Placebo	No	Female	Yes	No		No	0	No	No	0	No	0	No	0	No	0		No	No						No		No	Yes	Yes
B039A	Placebo	No	Female	Yes	No		No	0	No	No	0	No	0	No	0	No	0		No	No						No		Yes	Yes	Yes
B039A	Placebo	No	Female	Yes	No		No	0	No	No	0	No	0	No	0	No	0		No	No						No		Yes	Yes	Yes
B039A	Placebo	No	Female	Yes	No		No	0	Yes	No	0	No	0	No	0	Yes	2	No	No	No						No		Yes	Yes	Yes
B039A	Placebo	No	Female	Yes	No		No	0	Yes	No	0	No	0	No	0	No	0	No	No	No						No		Yes	Yes	Yes
B039A	Placebo	No	Female	Yes	No		No	0	Yes	No	0	No	0	No	0	No	0	No	No	No						No		Yes	No	Yes
B039A	Placebo	No	Female	Yes	No		No	0	Yes	No	0	No	0	No	0	No	0	No	No	No						No		Yes	Yes	No
B039A	Placebo	No	Female	Yes	No		No	0	Yes	No	0	No	0	No	0	No	0	No	No	No						No		Yes	Yes	Yes
B039A	Placebo	No	Female	Yes	No		No	0	Yes	No	0	No	0	No	0	No	0	No	No	No						No		Yes	Yes	Yes
B039A	Placebo	No	Female	Yes	No		No	0	Yes	No	0	No	0	No	0	No	0	No	No	No						No		Yes	Yes	No
B039A	Placebo	No	Female	Yes	No		No	0	Yes	No	0	No	0	No	0	No	0	No	No	No						No		Yes	No	Yes
B039A	Placebo	No	Female	Yes	No		No	0	Yes	No	0	No	0	No	0	No	0	No	No	No						No		Yes	Yes	Yes
B039A	Placebo	No	Female	Yes	No		No	0	Yes	No	0	No	0	No	0	No	0	No	No	No						No		Yes	Yes	Yes
B039A	Placebo	No	Female	Yes	No		No	0	Yes	No	0	No	0	No	0	No	0	No	No	No						No		Yes	Yes	Yes
B039A	Placebo	No	Female	Yes	No		No	0	No	No	0	No	0	No	0	No	0		No	No						No		Yes	Yes	No
B039A	Placebo	No	Female	Yes	No		No	0	No	No	0	No	0	No	0	No	0		No	No						No		Yes	Yes	Yes
B039A	Placebo	No	Female	Yes	No		No	0	No	No	0	No	0	No	0	No	0		No	No						No		Yes	Yes	Yes
B039A	Placebo	No	Female	Yes	No		No	0	No	No	0	No	0	No	0	No	0		No	No						No		Yes	No	Yes
B039A	Placebo	No	Female	Yes	No		No	0	No	No	0	No	0	No	0	No	0		No	No						No		Yes	No	No
B039A	Placebo	No	Female	Yes	No		No	0	No	No	0	No	0	No	0	No	0		No	No						No		Yes	Yes	No
B039A	Placebo	No	Female	Yes	No		No	0	No	No	0	No	0	No	0	No	0		No	No						No		Yes	Yes	Yes
B039A	Placebo	No	Female	Yes	No		No	0	No	No	0	No	0	No	0	No	0		No	No						No		Yes	No	Yes
B039A	Placebo	No	Female	Yes	No		No	0	No	No	0	No	0	No	0	No	0		No	No						No		Yes	Yes	Yes
B039A	Placebo	No	Female	Yes	No		No	0	No	No	0	No	0	No	0	No	0		No	No						No		Yes	Yes	No
B039A	Placebo	No	Female	Yes	No		No	0	No	No	0	No	0	No	0	No	0		No	No						No		Yes	No	Yes
B039A	Placebo	No	Female	Yes	No		No	0	No	No	0	No	0	No	0	No	0		No	No						No		Yes	Yes	Yes
B039A	Placebo	No	Female	Yes	No		No	0	No	No	0	No	0	No	0	No	0		No	No						No		Yes	No	No
B039A	Placebo	No	Female	Yes	No		No	0	No	No	0	No	0	No	0	No	0		No	No						No		No	No	Yes
B039A	Placebo	No	Female	Yes	No		No	0	No	No	0	No	0	No	0	No	0		No	No						No		Yes	Yes	No
B039A	Placebo	No	Female	Yes	No		No	0	No	No	0	No	0	No	0	No	0		No	No						No		Yes	Yes	Yes
B039A	Placebo	No	Female	Yes	No		No	0	No	No	0	No	0	No	0	No	0		No	No						No		Yes	Yes	Yes
B039A	Placebo	No	Female	Yes	No		No	0	No	No	0	No	0	No	0	No	0		No	No						No		Yes	Yes	Yes
B039A	Placebo	No	Female	Yes	No		No	0	No	No	0	No	0	No	0	No	0		No	No						No		Yes	Yes	Yes
B039A	Placebo	No	Female	Yes	No		No	0	No	No	0	No	0	No	0	No	0		No	No						No		Yes	Yes	Yes
B039A	Placebo	No	Female	Yes	No		No	0	No	No	0	No	0	No	0	No	0		No	No						No		Yes	Yes	Yes
B039A	Placebo	No	Female	Yes	No		No	0	No	No	0	No	0	No	0	No	0		No	No						No		Yes	Yes	Yes
B039A	Placebo	No	Female	Yes	No		No	0	No	No	0	No	0	No	0	No	0		No	No						No		Yes	No	Yes
B039A	Placebo	No	Female	Yes	No		No	0	No	No	0	No	0	No	0	No	0		No	No						No		Yes	No	No
B039A	Placebo	No	Female	Yes	No		No	0	No	No	0	No	0	No	0	No	0		No	No						No		No	Yes	Yes
B039A	Placebo	No	Female	Yes	No		No	0	No	No	0	No	0	No	0	No	0		No	No						No		Yes	Yes	Yes
B039A	Placebo	No	Female	Yes	No		No	0	No	No	0	No	0	No	0	No	0		No	No						No		Yes	Yes	Yes
B039A	Placebo	No	Female	Yes	No		No	0	No	No	0	No	0	No	0	No	0		No	No						No		Yes	Yes	Yes
B039A	Placebo	No	Female	Yes	No		No	0	No	No	0	No	0	No	0	No	0		No	No						No		Yes	Yes	No
B039A	Placebo	No	Female	Yes	No		No	0	No	No	0	No	0	No	0	No	0		No	No						No		Yes	Yes	No
B039A	Placebo	No	Female	Yes	No		No	0	Yes	No	0	No	0	No	0	Yes	2	No	No	No						No		Yes	Yes	No
B039A	Placebo	No	Female	Yes	No		No	0	Yes	No	0	No	0	No	0	Yes	3	No	No	No						No		No	No	Yes
B039A	Placebo	No	Female	Yes	No		No	0	No	No	0	No	0	No	0	No	0		No	No						No		Yes	Yes	No
B039A	Placebo	No	Female	Yes	No		No	0	No	No	0	No	0	No	0	No	0		No	No						No		Yes	Yes	Yes
B039A	Placebo	No	Female	Yes	No		No	0	No	No	0	No	0	No	0	No	0		No	No						No		No	No	No
B039A	Placebo	No	Female	Yes	No		No	0	No	No	0	No	0	No	0	No	0		No	No						No		Yes	Yes	Yes
B039A	Placebo	No	Female	Yes	No		No	0	No	No	0	No	0	No	0	No	0		No	No						No		Yes	Yes	Yes
B039A	Placebo	No	Female	Yes	No		No	0	No	No	0	No	0	No	0	No	0		No	No						No		No	Yes	Yes
B039A	Placebo	No	Female	Yes	No		No	0	No	No	0	No	0	No	0	No	0		No	No						No		Yes	Yes	Yes
B039A	Placebo	No	Female	Yes	No		No	0	No	No	0	No	0	No	0	No	0		No	No						No		No	No	Yes
B039A	Placebo	No	Female	Yes	No		No	0	No	No	0	No	0	No	0	No	0		No	No						No		Yes	Yes	Yes
B039A	Placebo	No	Female	Yes	No		No	0	No	No	0	No	0	No	0	No	0		No	No						No		Yes	Yes	Yes
B039A	Placebo	No	Female	Yes	No		No	0	No	No	0	No	0	No	0	No	0		No	No						No		Yes	No	Yes
B039A	Placebo	No	Female	Yes	No		No	0	No	No	0	No	0	No	0	No	0		No	No						No		Yes	No	Yes
B039A	Placebo	No	Female	Yes	No		No	0	No	No	0	No	0	No	0	No	0		No	No						No		Yes	Yes	Yes
B039A	Placebo	No	Female	Yes	No		No	0	No	No	0	No	0	No	0	No	0		No	No						No		Yes	Yes	Yes
B039A	Placebo	No	Female	Yes	No		No	0	No	No	0	No	0	No	0	No	0		No	No						No		Yes	No	Yes
B039A	Placebo	No	Female	Yes	No		No	0	No	No	0	No	0	No	0	No	0		No	No						No		Yes	No	Yes
B039A	Placebo	No	Female	Yes	No		No	0	No	No	0	No	0	No	0	No	0		No	No						No		Yes	No	Yes
B039A	Placebo	No	Female	Yes	No		No	0	No	No	0	No	0	No	0	No	0		No	No						No		Yes	Yes	No
B039A	Placebo	No	Female	Yes	No		No	0	No	No	0	No	0	No	0	No	0		No	No						No		Yes	Yes	No
B039A	Placebo	No	Female	Yes	No		No	0	No	No	0	No	0	No	0	No	0		No	No						No		Yes	Yes	Yes
B039A	Placebo	No	Female	Yes	No		No	0	No	No	0	No	0	No	0	No	0		No	No						No		Yes	Yes	Yes
B039A	Placebo	No	Female	Yes	No		No	0	No	No	0	No	0	No	0	No	0		No	No						No		No	Yes	Yes
B039A	Placebo	No	Female	Yes	No		No	0	No	No	0	No	0	No	0	No	0		No	No						No		No	Yes	Yes
B039A	Placebo	No	Female	Yes	No		No	0	No	No	0	No	0	No	0	No	0		No	No						No		Yes	Yes	No
B039A	Placebo	No	Female	Yes	No		No	0	No	No	0	No	0	No	0	No	0		No	No						No		Yes	Yes	Yes
B039A	Placebo	No	Female	Yes	No		No	0	No	No	0	No	0	No	0	No	0		No	No						No		Yes	Yes	Yes
B039A	Placebo	No	Female	Yes	No		No	0	Yes	Yes	1	No	0	Yes	1	No	0	No	No	No						No		Yes	Yes	Yes
B039A	Placebo	No	Female	Yes	No		No	0	Yes	Yes	1	No	0	Yes	1	No	0	No	No	No						No		Yes	Yes	No
B046J	Active	No	Male	No	No		Yes	3	Yes	No	0	No	0	Yes	3	No	0	Yes	Yes	Yes	Phlegm = 2	Cough (Phlegm)	2			No		Yes	Yes	Yes
B046J	Active	No	Male	No	No		Yes	2	Yes	No	0	No	0	Yes	2	No	0	No	Yes	Yes	Phlegm = 2	Cough (Phlegm)	2			No		Yes	Yes	Yes
B046J	Active	No	Male	No	No		Yes	3	Yes	No	0	No	0	Yes	3	No	0	Yes	Yes	Yes	Phlegm = 2	Cough (Phlegm)	2			No		Yes	No	No
B046J	Active	No	Male	No	No		No	0	No	No	0	No	0	No	0	No	0		No	No						No		Yes	Yes	Yes
B046J	Active	No	Male	No	No		No	0	No	No	0	No	0	No	0	No	0		No	No						No		Yes	Yes	Yes
B046J	Active	No	Male	No	No		No	0	No	No	0	No	0	No	0	No	0		No	No						No		Yes	Yes	Yes
B046J	Active	No	Male	No	No		No	0	No	No	0	No	0	No	0	No	0		No	No						No		Yes	No	Yes
B046J	Active	No	Male	No	No		No	0	No	No	0	No	0	No	0	No	0		No	No						No		Yes	Yes	Yes
B046J	Active	No	Male	No	No		No	0	No	No	0	No	0	No	0	No	0		No	No						No		Yes	Yes	Yes
B046J	Active	No	Male	No	No		No	0	No	No	0	No	0	No	0	No	0		No	No						No		Yes	Yes	Yes
B046J	Active	No	Male	No	No		No	0	No	No	0	No	0	No	0	No	0		No	No						No		Yes	Yes	Yes
B046J	Active	No	Male	No	No		No	0	Yes	No	0	Yes	3	Yes	2	No	0	No	No	No						No		Yes	Yes	No
B058A	Active	No	Male	No	No		No	0	No	No	0	No	0	No	0	No	0		No	No						No		Yes	Yes	Yes
B058A	Active	No	Male	No	No		No	0	No	No	0	No	0	No	0	No	0		No	No						No		Yes	Yes	Yes
B058A	Active	No	Male	No	No		No	0	No	No	0	No	0	No	0	No	0		No	No						No		Yes	Yes	Yes
B058A	Active	No	Male	No	No		No	0	No	No	0	No	0	No	0	No	0		No	No						No		Yes	Yes	Yes
B058A	Active	No	Male	No	No		No	0	Yes	Yes	1	No	0	No	0	No	0	No	No	No						No		Yes	Yes	Yes
B058A	Active	No	Male	No	No		No	0	Yes	Yes	1	No	0	No	0	No	0	No	No	No						No		Yes	Yes	Yes
B058A	Active	No	Male	No	No		No	0	Yes	No	0	No	0	No	0	No	0	No	No	No						No		Yes	Yes	Yes
B058A	Active	No	Male	No	No		No	0	No	No	0	No	0	No	0	No	0		No	No						No		Yes	Yes	Yes
B058A	Active	No	Male	No	No		No	0	No	No	0	No	0	No	0	No	0		No	No						No		Yes	Yes	Yes
B058A	Active	No	Male	No	No		No	0	No	No	0	No	0	No	0	No	0		No	No						No		Yes	Yes	Yes
B058A	Active	No	Male	No	No		No	0	No	No	0	No	0	No	0	No	0		No	No						No		Yes	Yes	Yes
B058A	Active	No	Male	No	No		No	0	No	No	0	No	0	No	0	No	0		No	No						No		Yes	Yes	Yes
B058A	Active	No	Male	No	No		No	0	No	No	0	No	0	No	0	No	0		No	No						No		Yes	Yes	Yes
B058A	Active	No	Male	No	No		No	0	No	No	0	No	0	No	0	No	0		No	No						No		Yes	Yes	Yes
B058A	Active	No	Male	No	No		No	0	No	No	0	No	0	No	0	No	0		No	No						No		Yes	Yes	Yes
B058A	Active	No	Male	No	No		No	0	No	No	0	No	0	No	0	No	0		No	No						No		Yes	Yes	Yes
B058A	Active	No	Male	No	No		No	0	No	No	0	No	0	No	0	No	0		No	No						No		Yes	Yes	Yes
B058A	Active	No	Male	No	No		No	0	No	No	0	No	0	No	0	No	0		No	No						No		Yes	Yes	Yes
B058A	Active	No	Male	No	No		No	0	No	No	0	No	0	No	0	No	0		No	No						No		Yes	Yes	Yes
B058A	Active	No	Male	No	No		No	0	No	No	0	No	0	No	0	No	0		No	No						No		Yes	Yes	Yes
B058A	Active	No	Male	No	No		No	0	No	No	0	No	0	No	0	No	0		No	No						No		Yes	Yes	Yes
B058A	Active	No	Male	No	No		No	0	No	No	0	No	0	No	0	No	0		No	No						No		Yes	Yes	Yes
B058A	Active	No	Male	No	No		No	0	No	No	0	No	0	No	0	No	0		No	No						No		Yes	Yes	Yes
B058A	Active	No	Male	No	No		No	0	No	No	0	No	0	No	0	No	0		No	No						No		Yes	Yes	Yes
B058A	Active	No	Male	No	No		No	0	No	No	0	No	0	No	0	No	0		No	No						No		Yes	Yes	Yes
B058A	Active	No	Male	No	No		No	0	No	No	0	No	0	No	0	No	0		No	No						No		Yes	Yes	Yes
B058A	Active	No	Male	No	No		No	0	No	No	0	No	0	No	0	No	0		No	No						No		Yes	Yes	Yes
B058A	Active	No	Male	No	No		No	0	No	No	0	No	0	No	0	No	0		No	No						No		Yes	Yes	Yes
B058A	Active	No	Male	No	No		No	0	No	No	0	No	0	No	0	No	0		No	No						No		Yes	Yes	Yes
B058A	Active	No	Male	No	No		No	0	No	No	0	No	0	No	0	No	0		No	No						No		Yes	Yes	Yes
B058A	Active	No	Male	No	No		No	0	No	No	0	No	0	No	0	No	0		No	No						No		Yes	Yes	Yes
B058A	Active	No	Male	No	No		No	0	No	No	0	No	0	No	0	No	0		No	No						No		Yes	Yes	Yes
B058A	Active	No	Male	No	No		No	0	No	No	0	No	0	No	0	No	0		No	No						No		Yes	Yes	Yes
B058A	Active	No	Male	No	No		No	0	No	No	0	No	0	No	0	No	0		No	No						No		Yes	Yes	Yes
B058A	Active	No	Male	No	No		No	0	No	No	0	No	0	No	0	No	0		No	No						No		Yes	Yes	Yes
B058A	Active	No	Male	No	No		No	0	No	No	0	No	0	No	0	No	0		No	No						No		Yes	Yes	Yes
B058A	Active	No	Male	No	No		No	0	No	No	0	No	0	No	0	No	0		No	No						No		Yes	Yes	Yes
B058A	Active	No	Male	No	No		No	0	No	No	0	No	0	No	0	No	0		No	No						No		Yes	Yes	Yes
B058A	Active	No	Male	No	No		No	0	No	No	0	No	0	No	0	No	0		No	No						No		Yes	Yes	Yes
B058A	Active	No	Male	No	No		No	0	No	No	0	No	0	No	0	No	0		No	No						No		Yes	Yes	Yes
B058A	Active	No	Male	No	No		No	0	No	No	0	No	0	No	0	No	0		No	No						No		Yes	Yes	Yes
B058A	Active	No	Male	No	No		No	0	No	No	0	No	0	No	0	No	0		No	No						No		Yes	Yes	Yes
B058A	Active	No	Male	No	No		No	0	No	No	0	No	0	No	0	No	0		No	No						No		Yes	Yes	Yes
B058A	Active	No	Male	No	No		No	0	No	No	0	No	0	No	0	No	0		No	No						No		Yes	Yes	Yes
B058A	Active	No	Male	No	No		No	0	No	No	0	No	0	No	0	No	0		No	No						No		Yes	Yes	Yes
B058A	Active	No	Male	No	No		No	0	No	No	0	No	0	No	0	No	0		No	No						No		Yes	Yes	Yes
B058A	Active	No	Male	No	No		No	0	No	No	0	No	0	No	0	No	0		No	No						No		Yes	Yes	Yes
B058A	Active	No	Male	No	No		No	0	No	No	0	No	0	No	0	No	0		No	No						No		Yes	Yes	Yes
B058A	Active	No	Male	No	No		No	0	No	No	0	No	0	No	0	No	0		No	No						No		Yes	Yes	Yes
B058A	Active	No	Male	No	No		No	0	No	No	0	No	0	No	0	No	0		No	No						No		Yes	Yes	Yes
B058A	Active	No	Male	No	No		No	0	No	No	0	No	0	No	0	No	0		No	No						No		Yes	Yes	Yes
B058A	Active	No	Male	No	No		No	0	No	No	0	No	0	No	0	No	0		No	No						No		Yes	Yes	Yes
B058A	Active	No	Male	No	No		No	0	No	No	0	No	0	No	0	No	0		No	No						No		Yes	Yes	Yes
B058A	Active	No	Male	No	No		No	0	No	No	0	No	0	No	0	No	0		No	No						No		Yes	Yes	Yes
B058A	Active	No	Male	No	No		No	0	No	No	0	No	0	No	0	No	0		No	No						No		Yes	Yes	Yes
B058A	Active	No	Male	No	No		No	0	No	No	0	No	0	No	0	No	0		No	No						No		Yes	Yes	Yes
B058A	Active	No	Male	No	No		No	0	No	No	0	No	0	No	0	No	0		No	No						No		Yes	Yes	Yes
B058A	Active	No	Male	No	No		No	0	No	No	0	No	0	No	0	No	0		No	No						No		Yes	Yes	Yes
B058A	Active	No	Male	No	No		No	0	No	No	0	No	0	No	0	No	0		No	No						No		Yes	Yes	Yes
B058A	Active	No	Male	No	No		No	0	No	No	0	No	0	No	0	No	0		No	No						No		Yes	Yes	Yes
B058A	Active	No	Male	No	No		No	0	No	No	0	No	0	No	0	No	0		No	No						No		Yes	Yes	Yes
B058A	Active	No	Male	No	No		No	0	No	No	0	No	0	No	0	No	0		No	No						No		Yes	Yes	Yes
B058A	Active	No	Male	No	No		No	0	No	No	0	No	0	No	0	No	0		No	No						No		Yes	Yes	Yes
B058A	Active	No	Male	No	No		No	0	No	No	0	No	0	No	0	No	0		No	No						No		Yes	Yes	Yes
B058A	Active	No	Male	No	No		No	0	No	No	0	No	0	No	0	No	0		No	No						No		Yes	Yes	Yes
B058A	Active	No	Male	No	No		No	0	No	No	0	No	0	No	0	No	0		No	No						No		Yes	Yes	Yes
B058A	Active	No	Male	No	No		No	0	No	No	0	No	0	No	0	No	0		No	No						No		Yes	Yes	Yes
B058A	Active	No	Male	No	No		No	0	No	No	0	No	0	No	0	No	0		No	No						No		Yes	Yes	Yes
B058A	Active	No	Male	No	No		No	0	No	No	0	No	0	No	0	No	0		No	No						No		Yes	Yes	Yes
B058A	Active	No	Male	No	No		No	0	No	No	0	No	0	No	0	No	0		No	No						No		Yes	Yes	Yes
B058A	Active	No	Male	No	No		No	0	No	No	0	No	0	No	0	No	0		No	No						No		Yes	Yes	Yes
B058A	Active	No	Male	No	No		No	0	No	No	0	No	0	No	0	No	0		No	No						No		Yes	Yes	Yes
B063J	Active	No	Female	No	No		No	0	Yes	Yes	2	No	0	No	0	Yes	1	No	Yes	Yes	ears hurt- 0	Eye hurt	0			No		Yes	Yes	Yes
B063J	Active	No	Female	No	No		No	0	No	No	0	No	0	No	0	No	0		No	No						No		Yes	Yes	Yes
B063J	Active	No	Female	No	No		No	0	No	No	0	No	0	No	0	No	0		No	No						No		Yes	Yes	Yes
B063J	Active	No	Female	No	No		No	0	No	No	0	No	0	No	0	No	0		No	No						No		Yes	Yes	Yes
B063J	Active	No	Female	No	No		No	0	No	No	0	No	0	No	0	No	0		No	No						No		Yes	Yes	No
B063J	Active	No	Female	No	No		No	0	No	No	0	No	0	No	0	No	0		No	No						No		Yes	Yes	Yes
B063J	Active	No	Female	No	No		No	0	No	No	0	No	0	No	0	No	0		No	No						No		Yes	Yes	Yes
B063J	Active	No	Female	No	No		No	0	No	No	0	No	0	No	0	No	0		No	No						No		Yes	Yes	Yes
B063J	Active	No	Female	No	No		No	0	Yes	Yes	1	No	0	No	0	No	0	No	No	No						No		Yes	Yes	Yes
B063J	Active	No	Female	No	No		No	0	No	No	0	No	0	No	0	No	0		No	No						No		Yes	Yes	Yes
B063J	Active	No	Female	No	No		No	0	No	No	0	No	0	No	0	No	0		No	No						No		Yes	Yes	No
B063J	Active	No	Female	No	No		No	0	No	No	0	No	0	No	0	No	0		No	No						No		Yes	Yes	Yes
B063J	Active	No	Female	No	No		No	0	No	No	0	No	0	No	0	No	0		No	No						No		Yes	Yes	No
B063J	Active	No	Female	No	No		No	0	No	No	0	No	0	No	0	No	0		No	No						No		Yes	Yes	Yes
B063J	Active	No	Female	No	No		No	0	No	No	0	No	0	No	0	No	0		No	No						No		Yes	Yes	Yes
B063J	Active	No	Female	No	No		No	0	No	No	0	No	0	No	0	No	0		No	No						No		Yes	Yes	Yes
B063J	Active	No	Female	No	No		No	0	No	No	0	No	0	No	0	No	0		No	No						No		Yes	Yes	Yes
B063J	Active	No	Female	No	No		No	0	No	No	0	No	0	No	0	No	0		No	No						No		Yes	Yes	Yes
B063J	Active	No	Female	No	No		No	0	No	No	0	No	0	No	0	No	0		No	No						No		Yes	Yes	No
B063J	Active	No	Female	No	No		No	0	No	No	0	No	0	No	0	No	0		No	No						No		No	Yes	Yes
B063J	Active	No	Female	No	No		No	0	No	No	0	No	0	No	0	No	0		No	No						No		No	No	Yes
B063J	Active	No	Female	No	No		No	0	No	No	0	No	0	No	0	No	0		No	No						No		Yes	Yes	Yes
B063J	Active	No	Female	No	No		No	0	No	No	0	No	0	No	0	No	0		No	No						No		Yes	Yes	Yes
B063J	Active	No	Female	No	No		No	0	No	No	0	No	0	No	0	No	0		No	No						No		Yes	Yes	Yes
B063J	Active	No	Female	No	No		No	0	No	No	0	No	0	No	0	No	0		No	No						No		Yes	Yes	Yes
B063J	Active	No	Female	No	No		No	0	No	No	0	No	0	No	0	No	0		No	No						No		Yes	Yes	Yes
B063J	Active	No	Female	No	No		No	0	No	No	0	No	0	No	0	No	0		No	No						No		Yes	Yes	Yes
B063J	Active	No	Female	No	No		No	0	No	No	0	No	0	No	0	No	0		No	No						No		Yes	Yes	No
B063J	Active	No	Female	No	No		No	0	No	No	0	No	0	No	0	No	0		No	No						No		Yes	Yes	Yes
B063J	Active	No	Female	No	No		No	0	Yes	No	0	Yes	1	No	0	No	0	No	No	No						No		Yes	Yes	Yes
B063J	Active	No	Female	No	No		No	0	No	No	0	No	0	No	0	No	0		No	No						No		Yes	Yes	Yes
B063J	Active	No	Female	No	No		No	0	No	No	0	No	0	No	0	No	0		No	No						No		Yes	Yes	Yes
B063J	Active	No	Female	No	No		No	0	No	No	0	No	0	No	0	No	0		No	No						No		Yes	Yes	Yes
B063J	Active	No	Female	No	No		No	0	No	No	0	No	0	No	0	No	0		No	No						No		Yes	Yes	Yes
B063J	Active	No	Female	No	No		No	0	No	No	0	No	0	No	0	No	0		No	No						No		Yes	Yes	Yes
B063J	Active	No	Female	No	No		No	0	No	No	0	No	0	No	0	No	0		No	No						No		Yes	Yes	Yes
B063J	Active	No	Female	No	No		No	0	No	No	0	No	0	No	0	No	0		No	No						No		Yes	Yes	Yes
B063J	Active	No	Female	No	No		No	0	No	No	0	No	0	No	0	No	0		No	No						No		Yes	Yes	No
B063J	Active	No	Female	No	No		No	0	No	No	0	No	0	No	0	No	0		No	No						No		Yes	Yes	Yes
B063J	Active	No	Female	No	No		No	0	No	No	0	No	0	No	0	No	0		No	No						No		Yes	Yes	No
B063J	Active	No	Female	No	No		No	0	No	No	0	No	0	No	0	No	0		No	No						No		Yes	Yes	Yes
B063J	Active	No	Female	No	No		No	0	No	No	0	No	0	No	0	No	0		No	No						No		Yes	Yes	Yes
B063J	Active	No	Female	No	No		No	0	No	No	0	No	0	No	0	No	0		No	No						No		Yes	Yes	Yes
B063J	Active	No	Female	No	No		No	0	No	No	0	No	0	No	0	No	0		No	No						No		Yes	Yes	Yes
B063J	Active	No	Female	No	No		No	0	No	No	0	No	0	No	0	No	0		No	No						No		Yes	Yes	Yes
B063J	Active	No	Female	No	No		No	0	No	No	0	No	0	No	0	No	0		No	No						No		Yes	Yes	Yes
B063J	Active	No	Female	No	No		No	0	No	No	0	No	0	No	0	No	0		No	No						No		Yes	Yes	Yes
B063J	Active	No	Female	No	No		No	0	No	No	0	No	0	No	0	No	0		No	No						No		Yes	Yes	Yes
B063J	Active	No	Female	No	No		No	0	No	No	0	No	0	No	0	No	0		No	No						No		Yes	Yes	Yes
B063J	Active	No	Female	No	No		No	0	No	No	0	No	0	No	0	No	0		No	No						No		Yes	Yes	Yes
B063J	Active	No	Female	No	No		No	0	No	No	0	No	0	No	0	No	0		No	No						No		Yes	No	Yes
B063J	Active	No	Female	No	No		No	0	No	No	0	No	0	No	0	No	0		No	No						No		Yes	Yes	Yes
B063J	Active	No	Female	No	No		No	0	No	No	0	No	0	No	0	No	0		No	No						No		Yes	Yes	Yes
B063J	Active	No	Female	No	No		No	0	No	No	0	No	0	No	0	No	0		No	No						No		Yes	Yes	Yes
B063J	Active	No	Female	No	No		No	0	Yes	Yes	1	No	0	No	0	No	0	No	No	No						No		Yes	Yes	Yes
B063J	Active	No	Female	No	No		No	0	No	No	0	No	0	No	0	No	0		No	No						No		Yes	Yes	Yes
B063J	Active	No	Female	No	No		No	0	No	No	0	No	0	No	0	No	0		No	No						No		Yes	No	Yes
B063J	Active	No	Female	No	No		No	0	No	No	0	No	0	No	0	No	0		No	No						No		Yes	Yes	Yes
B063J	Active	No	Female	No	No		No	0	No	No	0	No	0	No	0	No	0		No	No						No		Yes	No	Yes
B063J	Active	No	Female	No	No		No	0	No	No	0	No	0	No	0	No	0		No	No						No		Yes	Yes	Yes
B063J	Active	No	Female	No	No		No	0	No	No	0	No	0	No	0	No	0		No	No						No		Yes	No	Yes
B063J	Active	No	Female	No	No		No	0	No	No	0	No	0	No	0	No	0		No	No						No		Yes	Yes	Yes
B063J	Active	No	Female	No	No		No	0	No	No	0	No	0	No	0	No	0		No	No						No		Yes	No	Yes
B063J	Active	No	Female	No	No		No	0	No	No	0	No	0	No	0	No	0		No	No						No		Yes	Yes	Yes
B063J	Active	No	Female	No	No		No	0	No	No	0	No	0	No	0	No	0		No	No						No		Yes	Yes	Yes
B063J	Active	No	Female	No	No		No	0	No	No	0	No	0	No	0	No	0		No	No						No		Yes	Yes	Yes
B063J	Active	No	Female	No	No		No	0	No	No	0	No	0	No	0	No	0		No	No						No		Yes	Yes	Yes
B063J	Active	No	Female	No	No		No	0	No	No	0	No	0	No	0	No	0		No	No						No		Yes	Yes	Yes
B063J	Active	No	Female	No	No		No	0	No	No	0	No	0	No	0	No	0		No	No						No		Yes	Yes	Yes
B063J	Active	No	Female	No	No		No	0	No	No	0	No	0	No	0	No	0		No	No						No		Yes	Yes	Yes
B063J	Active	No	Female	No	No		No	0	No	No	0	No	0	No	0	No	0		No	No						No		Yes	Yes	Yes
B063J	Active	No	Female	No	No		No	0	No	No	0	No	0	No	0	No	0		No	No						No		Yes	Yes	Yes
B063J	Active	No	Female	No	No		No	0	No	No	0	No	0	No	0	No	0		No	No						No		Yes	Yes	Yes
B082P	Active	No	Male	Yes	No		No	0	No	No	0	No	0	No	0	No	0		No	No						No		No	No	Yes
B082P	Active	No	Male	Yes	No		No	0	No	No	0	No	0	No	0	No	0		No	No						No		Yes	Yes	Yes
B082P	Active	No	Male	Yes	No		No	0	No	No	0	No	0	No	0	No	0		No	No						No		Yes	Yes	Yes
B082P	Active	No	Male	Yes	No		No	0	No	No	0	No	0	No	0	No	0		No	No						No		Yes	Yes	Yes
B082P	Active	No	Male	Yes	No		No	0	No	No	0	No	0	No	0	No	0		No	No						No		Yes	Yes	Yes
B082P	Active	No	Male	Yes	No		No	0	No	No	0	No	0	No	0	No	0		No	No						No		Yes	Yes	Yes
B082P	Active	No	Male	Yes	No		No	0	No	No	0	No	0	No	0	No	0		No	No						No		Yes	Yes	Yes
B082P	Active	No	Male	Yes	No		No	0	No	No	0	No	0	No	0	No	0		No	No						No		Yes	Yes	Yes
B082P	Active	No	Male	Yes	No		No	0	No	No	0	No	0	No	0	No	0		No	No						No		Yes	Yes	Yes
B082P	Active	No	Male	Yes	No		No	0	No	No	0	No	0	No	0	No	0		No	No						No		Yes	Yes	Yes
B082P	Active	No	Male	Yes	No		No	0	No	No	0	No	0	No	0	No	0		No	No						No		Yes	Yes	Yes
B082P	Active	No	Male	Yes	No		No	0	No	No	0	No	0	No	0	No	0		No	No						No		Yes	Yes	Yes
B082P	Active	No	Male	Yes	No		No	0	No	No	0	No	0	No	0	No	0		No	No						No		Yes	Yes	No
B082P	Active	No	Male	Yes	No		No	0	No	No	0	No	0	No	0	No	0		No	No						No		No	Yes	Yes
B082P	Active	No	Male	Yes	No		No	0	No	No	0	No	0	No	0	No	0		No	No						No		Yes	No	Yes
B082P	Active	No	Male	Yes	No		No	0	No	No	0	No	0	No	0	No	0		No	No						No		Yes	Yes	Yes
B082P	Active	No	Male	Yes	No		No	0	No	No	0	No	0	No	0	No	0		No	No						No		No	No	Yes
B082P	Active	No	Male	Yes	No		No	0	No	No	0	No	0	No	0	No	0		No	No						No		Yes	Yes	Yes
B082P	Active	No	Male	Yes	No		No	0	No	No	0	No	0	No	0	No	0		No	No						No		Yes	Yes	Yes
B082P	Active	No	Male	Yes	No		No	0	No	No	0	No	0	No	0	No	0		No	No						No		Yes	Yes	Yes
B082P	Active	No	Male	Yes	No		No	0	No	No	0	No	0	No	0	No	0		No	No						No		Yes	Yes	Yes
B082P	Active	No	Male	Yes	No		No	0	No	No	0	No	0	No	0	No	0		No	No						No		No	Yes	Yes
B082P	Active	No	Male	Yes	No		No	0	No	No	0	No	0	No	0	No	0		No	No						No		No	Yes	Yes
B082P	Active	No	Male	Yes	No		No	0	No	No	0	No	0	No	0	No	0		No	No						No		Yes	Yes	No
B082P	Active	No	Male	Yes	No		No	0	No	No	0	No	0	No	0	No	0		No	No						No		Yes	Yes	Yes
B082P	Active	No	Male	Yes	No		No	0	No	No	0	No	0	No	0	No	0		No	No						No		Yes	Yes	Yes
B082P	Active	No	Male	Yes	No		No	0	No	No	0	No	0	No	0	No	0		No	No						No		Yes	Yes	Yes
B082P	Active	No	Male	Yes	No		No	0	No	No	0	No	0	No	0	No	0		No	No						No		Yes	Yes	Yes
B082P	Active	No	Male	Yes	No		No	0	No	No	0	No	0	No	0	No	0		No	No						No		Yes	Yes	Yes
B082P	Active	No	Male	Yes	No		No	0	No	No	0	No	0	No	0	No	0		No	No						No		Yes	Yes	Yes
B082P	Active	No	Male	Yes	No		No	0	No	No	0	No	0	No	0	No	0		No	No						No		Yes	Yes	Yes
B082P	Active	No	Male	Yes	No		No	0	No	No	0	No	0	No	0	No	0		No	No						No		Yes	Yes	Yes
B082P	Active	No	Male	Yes	No		No	0	No	No	0	No	0	No	0	No	0		No	No						No		Yes	Yes	Yes
B082P	Active	No	Male	Yes	No		No	0	No	No	0	No	0	No	0	No	0		No	No						No		Yes	Yes	Yes
B082P	Active	No	Male	Yes	No		No	0	No	No	0	No	0	No	0	No	0		No	No						No		Yes	Yes	Yes
B082P	Active	No	Male	Yes	No		No	0	No	No	0	No	0	No	0	No	0		No	No						No		Yes	Yes	Yes
B082P	Active	No	Male	Yes	No		No	0	No	No	0	No	0	No	0	No	0		No	No						No		Yes	Yes	Yes
B082P	Active	No	Male	Yes	No		No	0	No	No	0	No	0	No	0	No	0		No	No						No		Yes	Yes	Yes
B082P	Active	No	Male	Yes	No		No	0	No	No	0	No	0	No	0	No	0		No	No						No		Yes	Yes	Yes
B082P	Active	No	Male	Yes	No		No	0	No	No	0	No	0	No	0	No	0		No	No						No		Yes	Yes	Yes
B082P	Active	No	Male	Yes	No		No	0	No	No	0	No	0	No	0	No	0		No	No						No		Yes	Yes	Yes
B082P	Active	No	Male	Yes	No		No	0	No	No	0	No	0	No	0	No	0		No	No						No		Yes	Yes	Yes
B082P	Active	No	Male	Yes	No		No	0	No	No	0	No	0	No	0	No	0		No	No						No		Yes	Yes	Yes
B082P	Active	No	Male	Yes	No		No	0	No	No	0	No	0	No	0	No	0		No	No						No		Yes	Yes	Yes
B082P	Active	No	Male	Yes	No		No	0	No	No	0	No	0	No	0	No	0		No	No						No		Yes	Yes	Yes
B082P	Active	No	Male	Yes	No		No	0	No	No	0	No	0	No	0	No	0		No	No						No		Yes	Yes	Yes
B082P	Active	No	Male	Yes	No		No	0	No	No	0	No	0	No	0	No	0		No	No						No		Yes	Yes	Yes
B082P	Active	No	Male	Yes	No		No	0	No	No	0	No	0	No	0	No	0		No	No						No		Yes	Yes	Yes
B082P	Active	No	Male	Yes	No		No	0	No	No	0	No	0	No	0	No	0		No	No						No		Yes	Yes	Yes
B082P	Active	No	Male	Yes	No		No	0	No	No	0	No	0	No	0	No	0		No	No						No		Yes	Yes	Yes
B082P	Active	No	Male	Yes	No		No	0	No	No	0	No	0	No	0	No	0		No	No						No		Yes	Yes	Yes
B082P	Active	No	Male	Yes	No		No	0	No	No	0	No	0	No	0	No	0		No	No						No		Yes	Yes	Yes
B082P	Active	No	Male	Yes	No		No	0	No	No	0	No	0	No	0	No	0		No	No						No		Yes	Yes	Yes
B082P	Active	No	Male	Yes	No		No	0	No	No	0	No	0	No	0	No	0		No	No						No		Yes	Yes	Yes
B082P	Active	No	Male	Yes	No		No	0	No	No	0	No	0	No	0	No	0		No	No						No		Yes	Yes	Yes
B082P	Active	No	Male	Yes	No		No	0	No	No	0	No	0	No	0	No	0		No	No						No		Yes	Yes	Yes
B082P	Active	No	Male	Yes	No		No	0	No	No	0	No	0	No	0	No	0		No	No						No		Yes	Yes	Yes
B082P	Active	No	Male	Yes	No		No	0	No	No	0	No	0	No	0	No	0		No	No						No		Yes	Yes	Yes
B082P	Active	No	Male	Yes	No		No	0	No	No	0	No	0	No	0	No	0		No	No						No		Yes	Yes	Yes
C001J	Active	No	Female	Yes	No		No	0	No	No	0	No	0	No	0	No	0		No	No						No		No	Yes	Yes
C001J	Active	No	Female	Yes	No		No	0	No	No	0	No	0	No	0	No	0		No	No						No		Yes	Yes	Yes
C001J	Active	No	Female	Yes	No		No	0	No	No	0	No	0	No	0	No	0		No	No						No		Yes	Yes	Yes
C001J	Active	No	Female	Yes	No		No	0	No	No	0	No	0	No	0	No	0		No	No						No		Yes	Yes	Yes
C001J	Active	No	Female	Yes	No		No	0	No	No	0	No	0	No	0	No	0		No	No						No		Yes	Yes	Yes
C001J	Active	No	Female	Yes	No		No	0	No	No	0	No	0	No	0	No	0		No	No						No		Yes	Yes	Yes
C001J	Active	No	Female	Yes	No		No	0	No	No	0	No	0	No	0	No	0		No	No						No		Yes	Yes	Yes
C001J	Active	No	Female	Yes	No		No	0	No	No	0	No	0	No	0	No	0		No	No						No		Yes	Yes	Yes
C001J	Active	No	Female	Yes	No		No	0	No	No	0	No	0	No	0	No	0		No	No						No		Yes	Yes	Yes
C001J	Active	No	Female	Yes	No		No	0	No	No	0	No	0	No	0	No	0		No	No						No		Yes	Yes	Yes
C001J	Active	No	Female	Yes	No		No	0	No	No	0	No	0	No	0	No	0		No	No						No		Yes	Yes	Yes
C001J	Active	No	Female	Yes	No		No	0	No	No	0	No	0	No	0	No	0		No	No						No		Yes	Yes	Yes
C001J	Active	No	Female	Yes	No		No	0	No	No	0	No	0	No	0	No	0		No	No						No		Yes	Yes	Yes
C001J	Active	No	Female	Yes	No		No	0	No	No	0	No	0	No	0	No	0		No	No						No		Yes	Yes	Yes
C001J	Active	No	Female	Yes	No		No	0	No	No	0	No	0	No	0	No	0		No	No						No		Yes	Yes	Yes
C001J	Active	No	Female	Yes	No		No	0	No	No	0	No	0	No	0	No	0		No	No						No		Yes	Yes	Yes
C001J	Active	No	Female	Yes	No		No	0	No	No	0	No	0	No	0	No	0		No	No						No		Yes	Yes	Yes
C001J	Active	No	Female	Yes	No		No	0	No	No	0	No	0	No	0	No	0		No	No						No		Yes	Yes	Yes
C001J	Active	No	Female	Yes	No		No	0	No	No	0	No	0	No	0	No	0		No	No						No		Yes	Yes	Yes
C001J	Active	No	Female	Yes	No		No	0	No	No	0	No	0	No	0	No	0		No	No						No		Yes	Yes	Yes
C001J	Active	No	Female	Yes	No		No	0	No	No	0	No	0	No	0	No	0		No	No						No		Yes	Yes	Yes
C001J	Active	No	Female	Yes	No		No	0	No	No	0	No	0	No	0	No	0		No	No						No		Yes	Yes	Yes
C001J	Active	No	Female	Yes	No		No	0	No	No	0	No	0	No	0	No	0		No	No						No		Yes	Yes	Yes
C001J	Active	No	Female	Yes	No		No	0	No	No	0	No	0	No	0	No	0		No	No						No		Yes	Yes	Yes
C001J	Active	No	Female	Yes	No		No	0	No	No	0	No	0	No	0	No	0		No	No						No		Yes	Yes	Yes
C001J	Active	No	Female	Yes	No		No	0	No	No	0	No	0	No	0	No	0		No	No						No		Yes	Yes	Yes
C001J	Active	No	Female	Yes	No		No	0	No	No	0	No	0	No	0	No	0		No	No						No		Yes	Yes	Yes
C001J	Active	No	Female	Yes	No		No	0	No	No	0	No	0	No	0	No	0		No	No						No		Yes	Yes	Yes
C001J	Active	No	Female	Yes	No		No	0	Yes	No	0	No	0	No	0	Yes	2		No	No						No		Yes	Yes	Yes
C001J	Active	No	Female	Yes	No		No	0	No	No	0	No	0	No	0	No	0		No	No						No		Yes	Yes	Yes
C001J	Active	No	Female	Yes	No		No	0	No	No	0	No	0	No	0	No	0		No	No						No		Yes	Yes	Yes
C001J	Active	No	Female	Yes	No		No	0	No	No	0	No	0	No	0	No	0		No	No						No		Yes	Yes	Yes
C001J	Active	No	Female	Yes	No		No	0	No	No	0	No	0	No	0	No	0		No	No						No		Yes	Yes	Yes
C001J	Active	No	Female	Yes	No		No	0	No	No	0	No	0	No	0	No	0		No	No						No		Yes	Yes	Yes
C001J	Active	No	Female	Yes	No		No	0	No	No	0	No	0	No	0	No	0		No	No						No		Yes	Yes	Yes
C001J	Active	No	Female	Yes	No		No	0	No	No	0	No	0	No	0	No	0		No	No						No		Yes	Yes	Yes
C001J	Active	No	Female	Yes	No		No	0	No	No	0	No	0	No	0	No	0		No	No						No		Yes	Yes	Yes
C001J	Active	No	Female	Yes	No		No	0	No	No	0	No	0	No	0	No	0		No	No						No		Yes	Yes	Yes
C001J	Active	No	Female	Yes	No		No	0	No	No	0	No	0	No	0	No	0		No	No						No		Yes	Yes	Yes
C001J	Active	No	Female	Yes	No		No	0	No	No	0	No	0	No	0	No	0		No	No						No		Yes	Yes	Yes
C001J	Active	No	Female	Yes	No		No	0	No	No	0	No	0	No	0	No	0		No	No						No		Yes	Yes	Yes
C001J	Active	No	Female	Yes	No		No	0	No	No	0	No	0	No	0	No	0		No	No						No		Yes	Yes	Yes
C001J	Active	No	Female	Yes	No		No	0	No	No	0	No	0	No	0	No	0		No	No						No		Yes	Yes	Yes
C001J	Active	No	Female	Yes	No		No	0	No	No	0	No	0	No	0	No	0		No	No						No		Yes	Yes	Yes
C001J	Active	No	Female	Yes	No		No	0	No	No	0	No	0	No	0	No	0		No	No						No		Yes	Yes	Yes
C001J	Active	No	Female	Yes	No		No	0	No	No	0	No	0	No	0	No	0		No	No						No		Yes	Yes	Yes
C001J	Active	No	Female	Yes	No		No	0	No	No	0	No	0	No	0	No	0		No	No						No		Yes	Yes	Yes
C001J	Active	No	Female	Yes	No		No	0	No	No	0	No	0	No	0	No	0		No	No						No		Yes	Yes	Yes
C001J	Active	No	Female	Yes	No		No	0	No	No	0	No	0	No	0	No	0		No	No						No		Yes	Yes	Yes
C001J	Active	No	Female	Yes	No		No	0	No	No	0	No	0	No	0	No	0		No	No						No		Yes	Yes	Yes
C001J	Active	No	Female	Yes	No		No	0	No	No	0	No	0	No	0	No	0		No	No						No		Yes	Yes	Yes
C001J	Active	No	Female	Yes	No		No	0	No	No	0	No	0	No	0	No	0		No	No						No		Yes	Yes	Yes
C001J	Active	No	Female	Yes	No		No	0	No	No	0	No	0	No	0	No	0		No	No						No		Yes	Yes	Yes
C001J	Active	No	Female	Yes	No		No	0	No	No	0	No	0	No	0	No	0		No	No						No		Yes	Yes	Yes
C001J	Active	No	Female	Yes	No		No	0	No	No	0	No	0	No	0	No	0		No	No						No		Yes	Yes	Yes
C001J	Active	No	Female	Yes	No		No	0	No	No	0	No	0	No	0	No	0		No	No						No		Yes	Yes	Yes
C001J	Active	No	Female	Yes	No		No	0	No	No	0	No	0	No	0	No	0		No	No						No		Yes	Yes	Yes
C001J	Active	No	Female	Yes	No		No	0	No	No	0	No	0	No	0	No	0		No	No						No		Yes	Yes	Yes
C001J	Active	No	Female	Yes	No		No	0	No	No	0	No	0	No	0	No	0		No	No						No		Yes	Yes	Yes
C001J	Active	No	Female	Yes	No		No	0	No	No	0	No	0	No	0	No	0		No	No						No		Yes	Yes	Yes
C001J	Active	No	Female	Yes	No		No	0	No	No	0	No	0	No	0	No	0		No	No						No		Yes	Yes	Yes
C001J	Active	No	Female	Yes	No		No	0	No	No	0	No	0	No	0	No	0		No	No						No		Yes	Yes	Yes
C001J	Active	No	Female	Yes	No		No	0	No	No	0	No	0	No	0	No	0		No	No						No		Yes	Yes	Yes
C001J	Active	No	Female	Yes	No		No	0	No	No	0	No	0	No	0	No	0		No	No						No		Yes	Yes	Yes
C001J	Active	No	Female	Yes	No		No	0	No	No	0	No	0	No	0	No	0		No	No						No		Yes	Yes	Yes
C001J	Active	No	Female	Yes	No		No	0	No	No	0	No	0	No	0	No	0		No	No						No		Yes	Yes	Yes
C001J	Active	No	Female	Yes	No		No	0	Yes	Yes	2	No	0	No	0	Yes	2	No	No	No						No		Yes	Yes	Yes
C001J	Active	No	Female	Yes	No		No	0	No	No	0	No	0	No	0	No	0		No	No						No		Yes	Yes	Yes
C001J	Active	No	Female	Yes	No		No	0	No	No	0	No	0	No	0	No	0		No	No						No		Yes	Yes	Yes
C001J	Active	No	Female	Yes	No		No	0	No	No	0	No	0	No	0	No	0		No	No						No		Yes	Yes	Yes
C001J	Active	No	Female	Yes	No		No	0	No	No	0	No	0	No	0	No	0		No	No						No		Yes	Yes	Yes
C001J	Active	No	Female	Yes	No		No	0	No	No	0	No	0	No	0	No	0		No	No						No		Yes	Yes	Yes
C001J	Active	No	Female	Yes	No		No	0	No	No	0	No	0	No	0	No	0		No	No						No		Yes	Yes	Yes
C001J	Active	No	Female	Yes	No		No	0	No	No	0	No	0	No	0	No	0		No	No						No		Yes	Yes	Yes
C014R	Placebo	No	Male	No	No		No	0	No	No	0	No	0	No	0	No	0		No	No						No		Yes	Yes	Yes
C014R	Placebo	No	Male	No	No		No	0	No	No	0	No	0	No	0	No	0		No	No						No		Yes	Yes	Yes
C014R	Placebo	No	Male	No	No		No	0	No	No	0	No	0	No	0	No	0		No	No						No		Yes	Yes	Yes
C014R	Placebo	No	Male	No	No		No	0	No	No	0	No	0	No	0	No	0		No	No						No		Yes	Yes	Yes
C014R	Placebo	No	Male	No	No		No	0	No	No	0	No	0	No	0	No	0		No	No						No		Yes	Yes	Yes
C014R	Placebo	No	Male	No	No		No	0	No	No	0	No	0	No	0	No	0		No	No						No		Yes	Yes	Yes
C014R	Placebo	No	Male	No	No		No	0	No	No	0	No	0	No	0	No	0		No	No						No		Yes	Yes	Yes
C014R	Placebo	No	Male	No	No		No	0	No	No	0	No	0	No	0	No	0		No	No						No		Yes	Yes	Yes
C014R	Placebo	No	Male	No	No		No	0	No	No	0	No	0	No	0	No	0		No	No						No		Yes	Yes	Yes
C014R	Placebo	No	Male	No	No		No	0	No	No	0	No	0	No	0	No	0		No	No						No		Yes	Yes	Yes
C014R	Placebo	No	Male	No	No		No	0	No	No	0	No	0	No	0	No	0		No	No						No		Yes	Yes	Yes
C014R	Placebo	No	Male	No	No		No	0	No	No	0	No	0	No	0	No	0		No	No						No		Yes	Yes	Yes
C014R	Placebo	No	Male	No	No		No	0	No	No	0	No	0	No	0	No	0		No	No						No		Yes	Yes	Yes
C014R	Placebo	No	Male	No	No		No	0	No	No	0	No	0	No	0	No	0		No	No						No		Yes	Yes	Yes
C014R	Placebo	No	Male	No	No		No	0	No	No	0	No	0	No	0	No	0		No	No						No		Yes	Yes	Yes
C014R	Placebo	No	Male	No	No		No	0	No	No	0	No	0	No	0	No	0		No	No						No		Yes	Yes	Yes
C014R	Placebo	No	Male	No	No		No	0	No	No	0	No	0	No	0	No	0		No	No						No		Yes	Yes	Yes
C014R	Placebo	No	Male	No	No		No	0	No	No	0	No	0	No	0	No	0		No	No						No		Yes	Yes	Yes
C014R	Placebo	No	Male	No	No		No	0	No	No	0	No	0	No	0	No	0		No	No						No		Yes	Yes	Yes
C014R	Placebo	No	Male	No	No		No	0	No	No	0	No	0	No	0	No	0		No	No						No		Yes	Yes	Yes
C014R	Placebo	No	Male	No	No		No	0	No	No	0	No	0	No	0	No	0		No	No						No		Yes	Yes	Yes
C014R	Placebo	No	Male	No	No		No	0	No	No	0	No	0	No	0	No	0		No	No						No		Yes	Yes	Yes
C014R	Placebo	No	Male	No	No		No	0	No	No	0	No	0	No	0	No	0		No	No						No		Yes	Yes	Yes
C014R	Placebo	No	Male	No	No		No	0	No	No	0	No	0	No	0	No	0		No	No						No		Yes	Yes	Yes
C014R	Placebo	No	Male	No	No		No	0	No	No	0	No	0	No	0	No	0		No	No						No		Yes	Yes	Yes
C014R	Placebo	No	Male	No	No		No	0	No	No	0	No	0	No	0	No	0		No	No						No		Yes	Yes	Yes
C014R	Placebo	No	Male	No	No		No	0	No	No	0	No	0	No	0	No	0		No	No						No		Yes	Yes	Yes
C014R	Placebo	No	Male	No	No		No	0	No	No	0	No	0	No	0	No	0		No	No						No		Yes	Yes	Yes
C014R	Placebo	No	Male	No	No		No	0	No	No	0	No	0	No	0	No	0		No	No						No		Yes	Yes	Yes
C014R	Placebo	No	Male	No	No		No	0	No	No	0	No	0	No	0	No	0		No	No						No		Yes	Yes	Yes
C014R	Placebo	No	Male	No	No		No	0	No	No	0	No	0	No	0	No	0		No	No						No		Yes	Yes	Yes
C014R	Placebo	No	Male	No	No		No	0	No	No	0	No	0	No	0	No	0		No	No						No		No	No	Yes
C014R	Placebo	No	Male	No	No		No	0	No	No	0	No	0	No	0	No	0		No	No						No		Yes	Yes	Yes
C014R	Placebo	No	Male	No	No		No	0	No	No	0	No	0	No	0	No	0		No	No						No		Yes	Yes	Yes
C014R	Placebo	No	Male	No	No		No	0	No	No	0	No	0	No	0	No	0		No	No						No		Yes	Yes	Yes
C014R	Placebo	No	Male	No	No		No	0	No	No	0	No	0	No	0	No	0		No	No						No		Yes	Yes	Yes
C014R	Placebo	No	Male	No	No		No	0	No	No	0	No	0	No	0	No	0		No	No						No		Yes	Yes	Yes
C014R	Placebo	No	Male	No	No		No	0	No	No	0	No	0	No	0	No	0		No	No						No		Yes	Yes	Yes
C014R	Placebo	No	Male	No	No		No	0	No	No	0	No	0	No	0	No	0		No	No						No		Yes	Yes	Yes
C014R	Placebo	No	Male	No	No		No	0	No	No	0	No	0	No	0	No	0		No	No						No		Yes	Yes	Yes
C014R	Placebo	No	Male	No	No		No	0	No	No	0	No	0	No	0	No	0		No	No						No		Yes	Yes	Yes
C014R	Placebo	No	Male	No	No		No	0	No	No	0	No	0	No	0	No	0		No	No						No		Yes	Yes	Yes
C014R	Placebo	No	Male	No	No		No	0	No	No	0	No	0	No	0	No	0		No	No						No		Yes	Yes	Yes
C014R	Placebo	No	Male	No	No		No	0	No	No	0	No	0	No	0	No	0		No	No						No		Yes	Yes	Yes
C014R	Placebo	No	Male	No	No		No	0	No	No	0	No	0	No	0	No	0		No	No						No		Yes	Yes	Yes
C014R	Placebo	No	Male	No	No		No	0	No	No	0	No	0	No	0	No	0		No	No						No		Yes	Yes	Yes
C014R	Placebo	No	Male	No	No		No	0	No	No	0	No	0	No	0	No	0		No	No						No		Yes	Yes	Yes
C014R	Placebo	No	Male	No	No		No	0	No	No	0	No	0	No	0	No	0		No	No						No		Yes	Yes	Yes
C014R	Placebo	No	Male	No	No		No	0	No	No	0	No	0	No	0	No	0		No	No						No		Yes	Yes	Yes
C014R	Placebo	No	Male	No	No		No	0	No	No	0	No	0	No	0	No	0		No	No						No		Yes	Yes	Yes
C014R	Placebo	No	Male	No	No		No	0	No	No	0	No	0	No	0	No	0		No	No						No		Yes	Yes	Yes
C014R	Placebo	No	Male	No	No		No	0	No	No	0	No	0	No	0	No	0		No	No						No		Yes	Yes	Yes
C014R	Placebo	No	Male	No	No		No	0	No	No	0	No	0	No	0	No	0		No	No						No		Yes	Yes	Yes
C014R	Placebo	No	Male	No	No		No	0	No	No	0	No	0	No	0	No	0		No	No						No		Yes	Yes	Yes
C014R	Placebo	No	Male	No	No		No	0	No	No	0	No	0	No	0	No	0		No	No						No		Yes	Yes	Yes
C014R	Placebo	No	Male	No	No		No	0	No	No	0	No	0	No	0	No	0		No	No						No		Yes	Yes	Yes
C014R	Placebo	No	Male	No	No		No	0	No	No	0	No	0	No	0	No	0		No	No						No		Yes	Yes	Yes
C014R	Placebo	No	Male	No	No		No	0	No	No	0	No	0	No	0	No	0		No	No						No		Yes	Yes	Yes
C014R	Placebo	No	Male	No	No		No	0	No	No	0	No	0	No	0	No	0		No	No						No		Yes	Yes	Yes
C014R	Placebo	No	Male	No	No		No	0	No	No	0	No	0	No	0	No	0		No	No						No		Yes	Yes	Yes
C014R	Placebo	No	Male	No	No		No	0	No	No	0	No	0	No	0	No	0		No	No						No		Yes	Yes	Yes
C014R	Placebo	No	Male	No	No		No	0	No	No	0	No	0	No	0	No	0		No	No						No		Yes	Yes	Yes
C014R	Placebo	No	Male	No	No		No	0	No	No	0	No	0	No	0	No	0		No	No						No		Yes	Yes	Yes
C014R	Placebo	No	Male	No	No		No	0	No	No	0	No	0	No	0	No	0		No	No						No		Yes	Yes	Yes
C014R	Placebo	No	Male	No	No		No	0	No	No	0	No	0	No	0	No	0		No	No						No		Yes	Yes	Yes
C014R	Placebo	No	Male	No	No		No	0	No	No	0	No	0	No	0	No	0		No	No						No		Yes	Yes	Yes
C021C	Active	No	Male	Yes	No		No	0	No	No	0	No	0	No	0	No	0		No	No						No		Yes	Yes	Yes
C021C	Active	No	Male	Yes	No		No	0	No	No	0	No	0	No	0	No	0		No	No						No		Yes	Yes	Yes
C021C	Active	No	Male	Yes	No		No	0	No	No	0	No	0	No	0	No	0		No	No						No		Yes	Yes	Yes
C021C	Active	No	Male	Yes	No		No	0	No	No	0	No	0	No	0	No	0		No	No						No		Yes	Yes	Yes
C021C	Active	No	Male	Yes	No		No	0	No	No	0	No	0	No	0	No	0		No	No						No		Yes	Yes	Yes
C021C	Active	No	Male	Yes	No		No	0	No	No	0	No	0	No	0	No	0		No	No						No		Yes	Yes	Yes
C021C	Active	No	Male	Yes	No		No	0	No	No	0	No	0	No	0	No	0		No	No						No		Yes	Yes	Yes
C021C	Active	No	Male	Yes	No		No	0	No	No	0	No	0	No	0	No	0		No	No						No		Yes	Yes	Yes
C021C	Active	No	Male	Yes	No		No	0	No	No	0	No	0	No	0	No	0		No	No						No		Yes	Yes	Yes
C021C	Active	No	Male	Yes	No		No	0	No	No	0	No	0	No	0	No	0		No	No						No		Yes	Yes	No
C021C	Active	No	Male	Yes	No		No	0	No	No	0	No	0	No	0	No	0		No	No						No		Yes	Yes	Yes
C021C	Active	No	Male	Yes	No		No	0	No	No	0	No	0	No	0	No	0		No	No						No		Yes	Yes	Yes
C021C	Active	No	Male	Yes	No		No	0	No	No	0	No	0	No	0	No	0		No	No						No		Yes	Yes	Yes
C021C	Active	No	Male	Yes	No		No	0	No	No	0	No	0	No	0	No	0		No	No						No		Yes	Yes	Yes
C021C	Active	No	Male	Yes	No		No	0	No	No	0	No	0	No	0	No	0		No	No						No		Yes	Yes	Yes
C021C	Active	No	Male	Yes	No		No	0	No	No	0	No	0	No	0	No	0		No	No						No		Yes	Yes	Yes
C021C	Active	No	Male	Yes	No		No	0	No	No	0	No	0	No	0	No	0		No	No						No		Yes	Yes	Yes
C021C	Active	No	Male	Yes	No		No	0	No	No	0	No	0	No	0	No	0		No	No						No		Yes	Yes	Yes
C021C	Active	No	Male	Yes	No		No	0	No	No	0	No	0	No	0	No	0		No	No						No		Yes	Yes	Yes
C021C	Active	No	Male	Yes	No		No	0	No	No	0	No	0	No	0	No	0		No	No						No		Yes	Yes	Yes
C021C	Active	No	Male	Yes	No		No	0	No	No	0	No	0	No	0	No	0		No	No						No		Yes	Yes	Yes
C021C	Active	No	Male	Yes	No		No	0	No	No	0	No	0	No	0	No	0		No	No						No		Yes	Yes	Yes
C021C	Active	No	Male	Yes	No		No	0	No	No	0	No	0	No	0	No	0		No	No						No		Yes	Yes	Yes
C021C	Active	No	Male	Yes	No		No	0	No	No	0	No	0	No	0	No	0		No	No						No		Yes	Yes	Yes
C021C	Active	No	Male	Yes	No		No	0	No	No	0	No	0	No	0	No	0		No	No						No		Yes	Yes	Yes
C021C	Active	No	Male	Yes	No		No	0	No	No	0	No	0	No	0	No	0		No	No						No		Yes	Yes	Yes
C021C	Active	No	Male	Yes	No		No	0	No	No	0	No	0	No	0	No	0		No	No						No		Yes	Yes	Yes
C021C	Active	No	Male	Yes	No		No	0	No	No	0	No	0	No	0	No	0		No	No						No		Yes	Yes	Yes
C021C	Active	No	Male	Yes	No		No	0	No	No	0	No	0	No	0	No	0		No	No						No		Yes	Yes	Yes
C021C	Active	No	Male	Yes	No		No	0	No	No	0	No	0	No	0	No	0		No	No						No		Yes	Yes	Yes
C021C	Active	No	Male	Yes	No		No	0	No	No	0	No	0	No	0	No	0		No	No						No		Yes	Yes	Yes
C021C	Active	No	Male	Yes	No		No	0	No	No	0	No	0	No	0	No	0		No	No						No		Yes	Yes	Yes
C021C	Active	No	Male	Yes	No		No	0	No	No	0	No	0	No	0	No	0		No	No						No		Yes	Yes	Yes
C021C	Active	No	Male	Yes	No		No	0	No	No	0	No	0	No	0	No	0		No	No						No		Yes	Yes	Yes
C021C	Active	No	Male	Yes	No		No	0	No	No	0	No	0	No	0	No	0		No	No						No		Yes	Yes	Yes
C021C	Active	No	Male	Yes	No		No	0	No	No	0	No	0	No	0	No	0		No	No						No		Yes	Yes	Yes
C021C	Active	No	Male	Yes	No		No	0	No	No	0	No	0	No	0	No	0		No	No						No		Yes	Yes	Yes
C021C	Active	No	Male	Yes	No		No	0	No	No	0	No	0	No	0	No	0		No	No						No		Yes	Yes	Yes
C021C	Active	No	Male	Yes	No		No	0	No	No	0	No	0	No	0	No	0		No	No						No		Yes	Yes	Yes
C021C	Active	No	Male	Yes	No		No	0	No	No	0	No	0	No	0	No	0		No	No						No		Yes	Yes	Yes
C021C	Active	No	Male	Yes	No		No	0	No	No	0	No	0	No	0	No	0		No	No						No		Yes	Yes	Yes
C021C	Active	No	Male	Yes	No		No	0	No	No	0	No	0	No	0	No	0		No	No						No		Yes	Yes	Yes
C021C	Active	No	Male	Yes	No		No	0	No	No	0	No	0	No	0	No	0		No	No						No		Yes	Yes	Yes
C021C	Active	No	Male	Yes	No		No	0	No	No	0	No	0	No	0	No	0		No	No						No		Yes	Yes	Yes
C021C	Active	No	Male	Yes	No		No	0	No	No	0	No	0	No	0	No	0		No	No						No		Yes	No	Yes
C021C	Active	No	Male	Yes	No		No	0	No	No	0	No	0	No	0	No	0		No	No						No		Yes	Yes	Yes
C021C	Active	No	Male	Yes	No		No	0	No	No	0	No	0	No	0	No	0		No	No						No		Yes	Yes	Yes
C021C	Active	No	Male	Yes	No		No	0	No	No	0	No	0	No	0	No	0		No	No						No		Yes	Yes	Yes
C021C	Active	No	Male	Yes	No		No	0	No	No	0	No	0	No	0	No	0		No	No						No		Yes	Yes	Yes
C021C	Active	No	Male	Yes	No		No	0	No	No	0	No	0	No	0	No	0		No	No						No		Yes	Yes	Yes
C021C	Active	No	Male	Yes	No		No	0	No	No	0	No	0	No	0	No	0		No	No						No		Yes	Yes	Yes
C021C	Active	No	Male	Yes	No		No	0	No	No	0	No	0	No	0	No	0		No	No						No		Yes	Yes	Yes
C021C	Active	No	Male	Yes	No		No	0	No	No	0	No	0	No	0	No	0		No	No						No		Yes	Yes	Yes
C021C	Active	No	Male	Yes	No		No	0	No	No	0	No	0	No	0	No	0		No	No						No		Yes	Yes	Yes
C021C	Active	No	Male	Yes	No		No	0	No	No	0	No	0	No	0	No	0		No	No						No		Yes	Yes	Yes
C021C	Active	No	Male	Yes	No		No	0	No	No	0	No	0	No	0	No	0		No	No						No		Yes	Yes	Yes
C021C	Active	No	Male	Yes	No		No	0	No	No	0	No	0	No	0	No	0		No	No						No		Yes	Yes	Yes
C021C	Active	No	Male	Yes	No		No	0	No	No	0	No	0	No	0	No	0		No	No						No		Yes	Yes	Yes
C021C	Active	No	Male	Yes	No		No	0	No	No	0	No	0	No	0	No	0		No	No						No		Yes	Yes	Yes
C021C	Active	No	Male	Yes	No		No	0	No	No	0	No	0	No	0	No	0		No	No						No		Yes	Yes	Yes
C021C	Active	No	Male	Yes	No		No	0	No	No	0	No	0	No	0	No	0		No	No						No		Yes	Yes	Yes
C021C	Active	No	Male	Yes	No		No	0	No	No	0	No	0	No	0	No	0		No	No						No		Yes	Yes	Yes
C021C	Active	No	Male	Yes	No		No	0	No	No	0	No	0	No	0	No	0		No	No						No		Yes	Yes	Yes
C021C	Active	No	Male	Yes	No		No	0	No	No	0	No	0	No	0	No	0		No	No						No		Yes	Yes	Yes
C021C	Active	No	Male	Yes	No		No	0	No	No	0	No	0	No	0	No	0		No	No						No		Yes	Yes	Yes
C021C	Active	No	Male	Yes	No		No	0	No	No	0	No	0	No	0	No	0		No	No						No		Yes	Yes	Yes
C021C	Active	No	Male	Yes	No		No	0	No	No	0	No	0	No	0	No	0		No	No						No		Yes	Yes	Yes
C021C	Active	No	Male	Yes	No		No	0	No	No	0	No	0	No	0	No	0		No	No						No		Yes	Yes	Yes
C021C	Active	No	Male	Yes	No		No	0	No	No	0	No	0	No	0	No	0		No	No						No		Yes	Yes	Yes
C021C	Active	No	Male	Yes	No		No	0	No	No	0	No	0	No	0	No	0		No	No						No		Yes	Yes	No
C036L	Placebo	No	Female	Yes	No		No	0	No	No	0	No	0	No	0	No	0		No	No						No		Yes	Yes	Yes
C036L	Placebo	No	Female	Yes	No		No	0	No	No	0	No	0	No	0	No	0		No	No						No		Yes	Yes	Yes
C036L	Placebo	No	Female	Yes	No		No	0	No	No	0	No	0	No	0	No	0		No	No						No		Yes	Yes	Yes
C036L	Placebo	No	Female	Yes	No		No	0	No	No	0	No	0	No	0	No	0		No	No						No		Yes	Yes	Yes
C036L	Placebo	No	Female	Yes	No		No	0	No	No	0	No	0	No	0	No	0		No	No						No		Yes	Yes	Yes
C036L	Placebo	No	Female	Yes	No		No	0	No	No	0	No	0	No	0	No	0		No	No						No		Yes	Yes	Yes
C036L	Placebo	No	Female	Yes	No		No	0	No	No	0	No	0	No	0	No	0		No	No						No		Yes	Yes	Yes
C036L	Placebo	No	Female	Yes	No		No	0	No	No	0	No	0	No	0	No	0		No	No						No		Yes	Yes	Yes
C036L	Placebo	No	Female	Yes	No		No	0	No	No	0	No	0	No	0	No	0		No	No						No		Yes	Yes	Yes
C036L	Placebo	No	Female	Yes	No		No	0	No	No	0	No	0	No	0	No	0		No	No						No		No	No	No
C036L	Placebo	No	Female	Yes	No		No	0	No	No	0	No	0	No	0	No	0		No	No						No		Yes	Yes	Yes
C036L	Placebo	No	Female	Yes	No		No	0	No	No	0	No	0	No	0	No	0		No	No						No		Yes	Yes	No
C036L	Placebo	No	Female	Yes	No		No	0	No	No	0	No	0	No	0	No	0		No	No						No		Yes	Yes	Yes
C036L	Placebo	No	Female	Yes	No		No	0	No	No	0	No	0	No	0	No	0		No	No						No		Yes	Yes	Yes
C036L	Placebo	No	Female	Yes	No		No	0	No	No	0	No	0	No	0	No	0		No	No						No		Yes	Yes	Yes
C036L	Placebo	No	Female	Yes	No		No	0	No	No	0	No	0	No	0	No	0		No	No						No		Yes	Yes	No
C036L	Placebo	No	Female	Yes	No		No	0	No	No	0	No	0	No	0	No	0		No	No						No		Yes	Yes	Yes
C036L	Placebo	No	Female	Yes	No		No	0	No	No	0	No	0	No	0	No	0		No	No						No		Yes	Yes	Yes
C036L	Placebo	No	Female	Yes	No		No	0	No	No	0	No	0	No	0	No	0		No	No						No		Yes	Yes	Yes
C036L	Placebo	No	Female	Yes	No		No	0	No	No	0	No	0	No	0	No	0		No	No						No		Yes	Yes	Yes
C036L	Placebo	No	Female	Yes	No		No	0	No	No	0	No	0	No	0	No	0		No	No						No		Yes	Yes	Yes
C036L	Placebo	No	Female	Yes	No		No	0	No	No	0	No	0	No	0	No	0		No	No						No		Yes	Yes	Yes
C036L	Placebo	No	Female	Yes	No		No	0	No	No	0	No	0	No	0	No	0		No	No						No		Yes	Yes	No
C036L	Placebo	No	Female	Yes	No		No	0	No	No	0	No	0	No	0	No	0		No	No						No		Yes	Yes	Yes
C036L	Placebo	No	Female	Yes	No		No	0	No	No	0	No	0	No	0	No	0		No	No						No		No	No	Yes
C036L	Placebo	No	Female	Yes	No		No	0	No	No	0	No	0	No	0	No	0		No	No						No		Yes	Yes	Yes
C036L	Placebo	No	Female	Yes	No		No	0	No	No	0	No	0	No	0	No	0		No	No						No		Yes	Yes	Yes
C036L	Placebo	No	Female	Yes	No		No	0	No	No	0	No	0	No	0	No	0		No	No						No		Yes	Yes	Yes
C036L	Placebo	No	Female	Yes	No		No	0	No	No	0	No	0	No	0	No	0		No	No						No		Yes	Yes	Yes
C036L	Placebo	No	Female	Yes	No		No	0	No	No	0	No	0	No	0	No	0		No	No						No		Yes	Yes	Yes
C036L	Placebo	No	Female	Yes	No		No	0	No	No	0	No	0	No	0	No	0		No	No						No		Yes	Yes	Yes
C036L	Placebo	No	Female	Yes	No		No	0	No	No	0	No	0	No	0	No	0		No	No						No		Yes	Yes	Yes
C036L	Placebo	No	Female	Yes	No		No	0	No	No	0	No	0	No	0	No	0		No	No						No		Yes	Yes	Yes
C036L	Placebo	No	Female	Yes	No		No	0	No	No	0	No	0	No	0	No	0		No	No						No		Yes	Yes	Yes
C036L	Placebo	No	Female	Yes	No		No	0	No	No	0	No	0	No	0	No	0		No	No						No		Yes	Yes	Yes
C036L	Placebo	No	Female	Yes	No		No	0	No	No	0	No	0	No	0	No	0		No	No						No		Yes	Yes	Yes
C036L	Placebo	No	Female	Yes	No		No	0	No	No	0	No	0	No	0	No	0		No	No						No		Yes	Yes	Yes
C036L	Placebo	No	Female	Yes	No		No	0	No	No	0	No	0	No	0	No	0		No	No						No		Yes	Yes	Yes
C036L	Placebo	No	Female	Yes	No		No	0	No	No	0	No	0	No	0	No	0		No	No						No		Yes	Yes	Yes
C036L	Placebo	No	Female	Yes	No		No	0	No	No	0	No	0	No	0	No	0		No	No						No		Yes	Yes	Yes
C036L	Placebo	No	Female	Yes	No		No	0	No	No	0	No	0	No	0	No	0		No	No						No		Yes	Yes	Yes
C036L	Placebo	No	Female	Yes	No		No	0	No	No	0	No	0	No	0	No	0		No	No						No		Yes	Yes	Yes
C036L	Placebo	No	Female	Yes	No		No	0	No	No	0	No	0	No	0	No	0		No	No						No		Yes	Yes	Yes
C036L	Placebo	No	Female	Yes	No		No	0	No	No	0	No	0	No	0	No	0		No	No						No		Yes	Yes	Yes
C036L	Placebo	No	Female	Yes	No		No	0	No	No	0	No	0	No	0	No	0		No	No						No		Yes	Yes	Yes
C036L	Placebo	No	Female	Yes	No		No	0	No	No	0	No	0	No	0	No	0		No	No						No		Yes	Yes	Yes
C036L	Placebo	No	Female	Yes	No		No	0	No	No	0	No	0	No	0	No	0		No	No						No		Yes	Yes	Yes
C036L	Placebo	No	Female	Yes	No		No	0	No	No	0	No	0	No	0	No	0		No	No						No		Yes	Yes	Yes
C036L	Placebo	No	Female	Yes	No		No	0	No	No	0	No	0	No	0	No	0		No	No						No		Yes	Yes	Yes
C036L	Placebo	No	Female	Yes	No		No	0	No	No	0	No	0	No	0	No	0		No	No						No		Yes	Yes	Yes
C036L	Placebo	No	Female	Yes	No		No	0	No	No	0	No	0	No	0	No	0		No	No						No		Yes	Yes	Yes
C036L	Placebo	No	Female	Yes	No		No	0	No	No	0	No	0	No	0	No	0		No	No						No		Yes	Yes	Yes
C036L	Placebo	No	Female	Yes	No		No	0	No	No	0	No	0	No	0	No	0		No	No						No		Yes	Yes	Yes
C036L	Placebo	No	Female	Yes	No		No	0	No	No	0	No	0	No	0	No	0		No	No						No		Yes	Yes	Yes
C036L	Placebo	No	Female	Yes	No		No	0	No	No	0	No	0	No	0	No	0		No	No						No		Yes	Yes	Yes
C036L	Placebo	No	Female	Yes	No		No	0	No	No	0	No	0	No	0	No	0		No	No						No		Yes	Yes	Yes
C036L	Placebo	No	Female	Yes	No		No	0	No	No	0	No	0	No	0	No	0		No	No						No		Yes	Yes	Yes
C036L	Placebo	No	Female	Yes	No		No	0	No	No	0	No	0	No	0	No	0		No	No						No		Yes	Yes	Yes
C036L	Placebo	No	Female	Yes	No		No	0	No	No	0	No	0	No	0	No	0		No	No						No		Yes	Yes	Yes
C036L	Placebo	No	Female	Yes	No		No	0	No	No	0	No	0	No	0	No	0		No	No						No		Yes	Yes	Yes
C036L	Placebo	No	Female	Yes	No		No	0	No	No	0	No	0	No	0	No	0		No	No						No		Yes	Yes	Yes
C036L	Placebo	No	Female	Yes	No		No	0	No	No	0	No	0	No	0	No	0		No	No						No		Yes	Yes	Yes
C036L	Placebo	No	Female	Yes	No		No	0	No	No	0	No	0	No	0	No	0		No	No						No		Yes	Yes	Yes
C036L	Placebo	No	Female	Yes	No		No	0	No	No	0	No	0	No	0	No	0		No	No						No		Yes	Yes	Yes
C036L	Placebo	No	Female	Yes	No		No	0	No	No	0	No	0	No	0	No	0		No	No						No		Yes	Yes	Yes
C036L	Placebo	No	Female	Yes	No		No	0	No	No	0	No	0	No	0	No	0		No	No						No		Yes	Yes	Yes
C036L	Placebo	No	Female	Yes	No		No	0	No	No	0	No	0	No	0	No	0		No	No						No		Yes	Yes	Yes
C036L	Placebo	No	Female	Yes	No		No	0	No	No	0	No	0	No	0	No	0		No	No						No		Yes	Yes	Yes
C036L	Placebo	No	Female	Yes	No		No	0	No	No	0	No	0	No	0	No	0		No	No						No		Yes	Yes	Yes
C036L	Placebo	No	Female	Yes	No		No	0	No	No	0	No	0	No	0	No	0		No	No						No		Yes	Yes	Yes
C036L	Placebo	No	Female	Yes	No		No	0	No	No	0	No	0	No	0	No	0		No	No						No		Yes	Yes	Yes
C036L	Placebo	No	Female	Yes	No		No	0	No	No	0	No	0	No	0	No	0		No	No						No		Yes	Yes	Yes
C036L	Placebo	No	Female	Yes	No		No	0	No	No	0	No	0	No	0	No	0		No	No						No		Yes	Yes	Yes
C053A	Placebo	No	Male	No	No		No	0	No	No	0	No	0	No	0	No	0		No	No						No		Yes	Yes	Yes
C053A	Placebo	No	Male	No	No		No	0	No	No	0	No	0	No	0	No	0		No	No						No		Yes	Yes	Yes
C053A	Placebo	No	Male	No	No		No	0	No	No	0	No	0	No	0	No	0		No	No						No		Yes	Yes	Yes
C053A	Placebo	No	Male	No	No		No	0	No	No	0	No	0	No	0	No	0		No	No						No		Yes	Yes	Yes
C053A	Placebo	No	Male	No	No		No	0	No	No	0	No	0	No	0	No	0		No	No						No		Yes	Yes	Yes
C053A	Placebo	No	Male	No	No		No	0	No	No	0	No	0	No	0	No	0		No	No						No		Yes	Yes	Yes
C053A	Placebo	No	Male	No	No		No	0	No	No	0	No	0	No	0	No	0		No	No						No		Yes	Yes	Yes
C053A	Placebo	No	Male	No	No		No	0	No	No	0	No	0	No	0	No	0		No	No						No		Yes	Yes	Yes
C053A	Placebo	No	Male	No	No		No	0	No	No	0	No	0	No	0	No	0		No	No						No		Yes	Yes	Yes
C053A	Placebo	No	Male	No	No		No	0	No	No	0	No	0	No	0	No	0		No	No						No		Yes	Yes	Yes
C053A	Placebo	No	Male	No	No		No	0	No	No	0	No	0	No	0	No	0		No	No						No		Yes	Yes	Yes
C053A	Placebo	No	Male	No	No		No	0	No	No	0	No	0	No	0	No	0		No	No						No		Yes	Yes	Yes
C053A	Placebo	No	Male	No	No		No	0	No	No	0	No	0	No	0	No	0		No	No						No		Yes	Yes	Yes
C053A	Placebo	No	Male	No	No		No	0	No	No	0	No	0	No	0	No	0		No	No						No		Yes	Yes	Yes
C053A	Placebo	No	Male	No	No		No	0	No	No	0	No	0	No	0	No	0		No	No						No		Yes	Yes	Yes
C053A	Placebo	No	Male	No	No		No	0	No	No	0	No	0	No	0	No	0		No	No						No		Yes	Yes	Yes
C053A	Placebo	No	Male	No	No		No	0	No	No	0	No	0	No	0	No	0		No	No						No		Yes	Yes	Yes
C053A	Placebo	No	Male	No	No		No	0	No	No	0	No	0	No	0	No	0		No	No						No		Yes	Yes	Yes
C053A	Placebo	No	Male	No	No		No	0	No	No	0	No	0	No	0	No	0		No	No						No		Yes	Yes	Yes
C053A	Placebo	No	Male	No	No		No	0	No	No	0	No	0	No	0	No	0		No	No						No		Yes	Yes	Yes
C053A	Placebo	No	Male	No	No		No	0	No	No	0	No	0	No	0	No	0		No	No						No		Yes	Yes	Yes
C053A	Placebo	No	Male	No	No		No	0	No	No	0	No	0	No	0	No	0		No	No						No		Yes	Yes	Yes
C053A	Placebo	No	Male	No	No		No	0	No	No	0	No	0	No	0	No	0		No	No						No		Yes	Yes	Yes
C053A	Placebo	No	Male	No	No		No	0	No	No	0	No	0	No	0	No	0		No	No						No		Yes	Yes	Yes
C053A	Placebo	No	Male	No	No		No	0	No	No	0	No	0	No	0	No	0		No	No						No		Yes	Yes	Yes
C053A	Placebo	No	Male	No	No		No	0	No	No	0	No	0	No	0	No	0		No	No						No		Yes	Yes	Yes
C053A	Placebo	No	Male	No	No		No	0	No	No	0	No	0	No	0	No	0		No	No						No		Yes	Yes	Yes
C053A	Placebo	No	Male	No	No		No	0	No	No	0	No	0	No	0	No	0		No	No						No		Yes	Yes	Yes
C053A	Placebo	No	Male	No	No		No	0	No	No	0	No	0	No	0	No	0		No	No						No		Yes	Yes	Yes
C053A	Placebo	No	Male	No	No		No	0	No	No	0	No	0	No	0	No	0		No	No						No		Yes	Yes	Yes
C053A	Placebo	No	Male	No	No		No	0	No	No	0	No	0	No	0	No	0		No	No						No		Yes	Yes	Yes
C053A	Placebo	No	Male	No	No		No	0	No	No	0	No	0	No	0	No	0		No	No						No		Yes	Yes	Yes
C053A	Placebo	No	Male	No	No		No	0	No	No	0	No	0	No	0	No	0		No	No						No		Yes	Yes	Yes
C053A	Placebo	No	Male	No	No		No	0	No	No	0	No	0	No	0	No	0		No	No						No		Yes	Yes	Yes
C053A	Placebo	No	Male	No	No		No	0	No	No	0	No	0	No	0	No	0		No	No						No		Yes	Yes	Yes
C053A	Placebo	No	Male	No	No		No	0	No	No	0	No	0	No	0	No	0		No	No						No		Yes	Yes	Yes
C053A	Placebo	No	Male	No	No		No	0	No	No	0	No	0	No	0	No	0		No	No						No		Yes	Yes	Yes
C053A	Placebo	No	Male	No	No		No	0	No	No	0	No	0	No	0	No	0		No	No						No		Yes	Yes	Yes
C053A	Placebo	No	Male	No	No		No	0	No	No	0	No	0	No	0	No	0		No	No						No		Yes	Yes	Yes
C053A	Placebo	No	Male	No	No		No	0	No	No	0	No	0	No	0	No	0		No	No						No		Yes	Yes	Yes
C053A	Placebo	No	Male	No	No		No	0	No	No	0	No	0	No	0	No	0		No	No						No		Yes	Yes	Yes
C053A	Placebo	No	Male	No	No		No	0	No	No	0	No	0	No	0	No	0		No	No						No		Yes	Yes	Yes
C053A	Placebo	No	Male	No	No		No	0	No	No	0	No	0	No	0	No	0		No	No						No		Yes	Yes	Yes
C053A	Placebo	No	Male	No	No		No	0	No	No	0	No	0	No	0	No	0		No	No						No		Yes	Yes	Yes
C053A	Placebo	No	Male	No	No		No	0	No	No	0	No	0	No	0	No	0		No	No						No		Yes	Yes	Yes
C053A	Placebo	No	Male	No	No		No	0	No	No	0	No	0	No	0	No	0		No	No						No		Yes	Yes	Yes
C053A	Placebo	No	Male	No	No		No	0	No	No	0	No	0	No	0	No	0		No	No						No		Yes	Yes	Yes
C053A	Placebo	No	Male	No	No		No	0	No	No	0	No	0	No	0	No	0		No	No						No		Yes	Yes	Yes
C053A	Placebo	No	Male	No	No		No	0	No	No	0	No	0	No	0	No	0		No	No						No		Yes	Yes	Yes
C053A	Placebo	No	Male	No	No		No	0	No	No	0	No	0	No	0	No	0		No	No						No		Yes	Yes	Yes
C053A	Placebo	No	Male	No	No		No	0	No	No	0	No	0	No	0	No	0		No	No						No		Yes	Yes	Yes
C053A	Placebo	No	Male	No	No		No	0	No	No	0	No	0	No	0	No	0		No	No						No		Yes	Yes	Yes
C053A	Placebo	No	Male	No	No		No	0	No	No	0	No	0	No	0	No	0		No	No						No		Yes	Yes	Yes
C053A	Placebo	No	Male	No	No		No	0	No	No	0	No	0	No	0	No	0		No	No						No		Yes	Yes	Yes
C053A	Placebo	No	Male	No	No		No	0	No	No	0	No	0	No	0	No	0		No	No						No		Yes	Yes	Yes
C053A	Placebo	No	Male	No	No		No	0	No	No	0	No	0	No	0	No	0		No	No						No		Yes	Yes	Yes
C053A	Placebo	No	Male	No	No		No	0	No	No	0	No	0	No	0	No	0		No	No						No		Yes	Yes	Yes
C053A	Placebo	No	Male	No	No		No	0	No	No	0	No	0	No	0	No	0		No	No						No		Yes	Yes	Yes
C053A	Placebo	No	Male	No	No		No	0	No	No	0	No	0	No	0	No	0		No	No						No		Yes	Yes	Yes
C053A	Placebo	No	Male	No	No		No	0	No	No	0	No	0	No	0	No	0		No	No						No		Yes	Yes	Yes
C053A	Placebo	No	Male	No	No		No	0	No	No	0	No	0	No	0	No	0		No	No						No		Yes	Yes	Yes
C053A	Placebo	No	Male	No	No		No	0	No	No	0	No	0	No	0	No	0		No	No						No		Yes	Yes	Yes
C053A	Placebo	No	Male	No	No		No	0	No	No	0	No	0	No	0	No	0		No	No						No		Yes	Yes	Yes
C053A	Placebo	No	Male	No	No		No	0	No	No	0	No	0	No	0	No	0		No	No						No		Yes	Yes	Yes
C053A	Placebo	No	Male	No	No		No	0	No	No	0	No	0	No	0	No	0		No	No						No		Yes	Yes	Yes
C053A	Placebo	No	Male	No	No		No	0	No	No	0	No	0	No	0	No	0		No	No						No		Yes	Yes	Yes
C053A	Placebo	No	Male	No	No		No	0	No	No	0	No	0	No	0	No	0		No	No						No		Yes	Yes	Yes
C053A	Placebo	No	Male	No	No		No	0	No	No	0	No	0	No	0	No	0		No	No						No		Yes	Yes	Yes
C053A	Placebo	No	Male	No	No		No	0	No	No	0	No	0	No	0	No	0		No	No						No		Yes	Yes	Yes
C053A	Placebo	No	Male	No	No		No	0	No	No	0	No	0	No	0	No	0		No	No						No		Yes	Yes	Yes
C053A	Placebo	No	Male	No	No		No	0	No	No	0	No	0	No	0	No	0		No	No						No		Yes	Yes	Yes
C053A	Placebo	No	Male	No	No		No	0	No	No	0	No	0	No	0	No	0		No	No						No		Yes	Yes	Yes
C053A	Placebo	No	Male	No	No		No	0	No	No	0	No	0	No	0	No	0		No	No						No		Yes	Yes	Yes
C053A	Placebo	No	Male	No	No		No	0	No	No	0	No	0	No	0	No	0		No	No						No		Yes	No	No
C074K	Active	No	Female	Yes	Yes	101	No	0	Yes	No	0	No	0	No	0	Yes	4	No	Yes	Yes	vomiting- 2 headache-3	Vomiting	2	Headache	3	No		No	No	No
C074K	Active	No	Female	Yes	Yes	100	No	0	Yes	No	0	No	0	No	0	Yes	3	No	Yes	Yes	headache-2	Headache	2			No		No	No	No
C074K	Active	No	Female	Yes	No		No	0	No	No	0	No	0	No	0	No	0		No	No						No		No	Yes	Yes
C074K	Active	No	Female	Yes	No		No	0	No	No	0	No	0	No	0	No	0		No	No						No		Yes	No	Yes
C074K	Active	No	Female	Yes	No		No	0	No	No	0	No	0	No	0	No	0		No	No						No		Yes	Yes	Yes
C074K	Active	No	Female	Yes	No		No	0	No	No	0	No	0	No	0	No	0		No	No						No		Yes	Yes	Yes
C074K	Active	No	Female	Yes	No		No	0	No	No	0	No	0	No	0	No	0		No	No						No		Yes	Yes	Yes
C074K	Active	No	Female	Yes	No		No	0	No	No	0	No	0	No	0	No	0		No	No						No		Yes	Yes	Yes
C074K	Active	No	Female	Yes	No		No	0	No	No	0	No	0	No	0	No	0		No	No						No		Yes	Yes	Yes
C074K	Active	No	Female	Yes	No		No	0	No	No	0	No	0	No	0	No	0		No	No						No		Yes	Yes	Yes
C074K	Active	No	Female	Yes	No		No	0	No	No	0	No	0	No	0	No	0		No	No						No		Yes	Yes	Yes
C074K	Active	No	Female	Yes	No		No	0	No	No	0	No	0	No	0	No	0		No	No						No		Yes	No	Yes
C074K	Active	No	Female	Yes	No		No	0	No	No	0	No	0	No	0	No	0		No	No						No		Yes	No	Yes
C074K	Active	No	Female	Yes	No		No	0	No	No	0	No	0	No	0	No	0		No	No						No		Yes	No	No
C074K	Active	No	Female	Yes	No		No	0	No	No	0	No	0	No	0	No	0		No	No						No		Yes	Yes	Yes
C074K	Active	No	Female	Yes	No		No	0	No	No	0	No	0	No	0	No	0		No	No						No		Yes	No	Yes
C074K	Active	No	Female	Yes	No		No	0	No	No	0	No	0	No	0	No	0		No	No						No		Yes	No	Yes
C074K	Active	No	Female	Yes	No		No	0	No	No	0	No	0	No	0	No	0		No	No						No		No	No	Yes
C074K	Active	No	Female	Yes	No		No	0	No	No	0	No	0	No	0	No	0		No	No						No		Yes	Yes	Yes
C074K	Active	No	Female	Yes	No		No	0	No	No	0	No	0	No	0	No	0		No	No						No		Yes	No	Yes
C074K	Active	No	Female	Yes	No		No	0	No	No	0	No	0	No	0	No	0		No	No						No		Yes	No	Yes
C074K	Active	No	Female	Yes	No		No	0	No	No	0	No	0	No	0	No	0		No	No						No		Yes	No	No
C074K	Active	No	Female	Yes	No		No	0	No	No	0	No	0	No	0	No	0		No	No						No		Yes	Yes	Yes
C074K	Active	No	Female	Yes	No		No	0	No	No	0	No	0	No	0	No	0		No	No						No		Yes	Yes	Yes
C074K	Active	No	Female	Yes	No		No	0	No	No	0	No	0	No	0	No	0		No	No						No		Yes	Yes	Yes
C074K	Active	No	Female	Yes	No		No	0	No	No	0	No	0	No	0	No	0		No	No						No		Yes	No	Yes
C074K	Active	No	Female	Yes	No		No	0	No	No	0	No	0	No	0	No	0		No	No						No		Yes	No	Yes
C074K	Active	No	Female	Yes	No		No	0	No	No	0	No	0	No	0	No	0		No	No						No		Yes	Yes	Yes
C074K	Active	No	Female	Yes	No		No	0	No	No	0	No	0	No	0	No	0		No	No						No		Yes	No	No
C074K	Active	No	Female	Yes	No		No	0	No	No	0	No	0	No	0	No	0		No	No						No		Yes	No	Yes
C074K	Active	No	Female	Yes	No		No	0	No	No	0	No	0	No	0	No	0		No	No						No		Yes	Yes	Yes
C074K	Active	No	Female	Yes	No		No	0	No	No	0	No	0	No	0	No	0		No	No						No		Yes	No	Yes
C074K	Active	No	Female	Yes	No		No	0	No	No	0	No	0	No	0	No	0		No	No						No		Yes	Yes	Yes
C074K	Active	No	Female	Yes	No		No	0	No	No	0	No	0	No	0	No	0		No	No						No		Yes	Yes	Yes
C074K	Active	No	Female	Yes	No		No	0	No	No	0	No	0	No	0	No	0		No	No						No		Yes	No	Yes
C074K	Active	No	Female	Yes	No		No	0	No	No	0	No	0	No	0	No	0		No	No						No		Yes	Yes	Yes
C074K	Active	No	Female	Yes	No		No	0	No	No	0	No	0	No	0	No	0		No	No						No		Yes	No	Yes
C074K	Active	No	Female	Yes	No		No	0	No	No	0	No	0	No	0	No	0		No	No						No		Yes	No	No
C074K	Active	No	Female	Yes	No		No	0	No	No	0	No	0	No	0	No	0		No	No						No		Yes	Yes	No
C074K	Active	No	Female	Yes	No		No	0	No	No	0	No	0	No	0	No	0		No	No						No		Yes	Yes	Yes
C074K	Active	No	Female	Yes	No		No	0	No	No	0	No	0	No	0	No	0		No	No						No		Yes	Yes	No
C074K	Active	No	Female	Yes	No		No	0	No	No	0	No	0	No	0	No	0		No	No						No		No	No	No
C074K	Active	No	Female	Yes	No		No	0	No	No	0	No	0	No	0	No	0		No	No						No		No	No	No
C074K	Active	No	Female	Yes	No		No	0	No	No	0	No	0	No	0	No	0		No	No						No		No	No	Yes
C074K	Active	No	Female	Yes	No		No	0	No	No	0	No	0	No	0	No	0		No	No						No		No	No	No
C074K	Active	No	Female	Yes	No		No	0	No	No	0	No	0	No	0	No	0		No	No						No		No	No	No
C074K	Active	No	Female	Yes	No		No	0	No	No	0	No	0	No	0	No	0		No	No						No		No	No	No
C074K	Active	No	Female	Yes	No		No	0	No	No	0	No	0	No	0	No	0		No	No						No		Yes	No	No
C074K	Active	No	Female	Yes	No		No	0	No	No	0	No	0	No	0	No	0		No	No						No		No	No	Yes
C074K	Active	No	Female	Yes	No		No	0	No	No	0	No	0	No	0	No	0		No	No						No		Yes	No	Yes
C074K	Active	No	Female	Yes	No		No	0	No	No	0	No	0	No	0	No	0		No	No						No		Yes	No	Yes
C074K	Active	No	Female	Yes	No		No	0	No	No	0	No	0	No	0	No	0		No	No						No		No	No	No
C074K	Active	No	Female	Yes	No		No	0	No	No	0	No	0	No	0	No	0		No	No						No		No	No	No
C074K	Active	No	Female	Yes	No		No	0	No	No	0	No	0	No	0	No	0		No	No						No		Yes	No	Yes
C074K	Active	No	Female	Yes	No		No	0	No	No	0	No	0	No	0	No	0		No	No						No		Yes	No	No
C074K	Active	No	Female	Yes	No		No	0	No	No	0	No	0	No	0	No	0		No	No						No		Yes	No	Yes
C074K	Active	No	Female	Yes	No		No	0	No	No	0	No	0	No	0	No	0		No	No						No		Yes	No	Yes
C074K	Active	No	Female	Yes	No		No	0	No	No	0	No	0	No	0	No	0		No	No						No		Yes	Yes	Yes
C074K	Active	No	Female	Yes	No		No	0	No	No	0	No	0	No	0	No	0		No	No						No		Yes	No	Yes
C074K	Active	No	Female	Yes	No		No	0	No	No	0	No	0	No	0	No	0		No	No						No		Yes	No	Yes
C074K	Active	No	Female	Yes	No		No	0	No	No	0	No	0	No	0	No	0		No	No						No		Yes	No	No
C074K	Active	No	Female	Yes	No		No	0	No	No	0	No	0	No	0	No	0		No	No						No		Yes	No	No
C074K	Active	No	Female	Yes	No		No	0	No	No	0	No	0	No	0	No	0		No	No						No		No	No	No
C074K	Active	No	Female	Yes	No		No	0	No	No	0	No	0	No	0	No	0		No	No						No		Yes	Yes	Yes
C074K	Active	No	Female	Yes	No		No	0	No	No	0	No	0	No	0	No	0		No	No						No		Yes	No	Yes
C074K	Active	No	Female	Yes	No		No	0	No	No	0	No	0	No	0	No	0		No	No						No		Yes	No	Yes
C074K	Active	No	Female	Yes	No		No	0	No	No	0	No	0	No	0	No	0		No	No						No		Yes	Yes	No
C074K	Active	No	Female	Yes	No		No	0	No	No	0	No	0	No	0	No	0		No	No						No		No	No	No
C074K	Active	No	Female	Yes	No		No	0	No	No	0	No	0	No	0	No	0		No	No						No		Yes	No	No
C074K	Active	No	Female	Yes	No		No	0	No	No	0	No	0	No	0	No	0		No	No						No		Yes	Yes	Yes
C074K	Active	No	Female	Yes	No		No	0	No	No	0	No	0	No	0	No	0		No	No						No		Yes	Yes	Yes
C074K	Active	No	Female	Yes	No		No	0	No	No	0	No	0	No	0	No	0		No	No						No		Yes	No	No
C074K	Active	No	Female	Yes	No		No	0	No	No	0	No	0	No	0	No	0		No	No						No		Yes	No	Yes
C074K	Active	No	Female	Yes	No		No	0	No	No	0	No	0	No	0	No	0		No	No						No		Yes	No	No
C074K	Active	No	Female	Yes	No		No	0	No	No	0	No	0	No	0	No	0		No	No						No		Yes	No	Yes
C095K	Active	No	Male	Yes	No		No	0	No	No	0	No	0	No	0	No	0		No	No						No		Yes	Yes	No
C095K	Active	No	Male	Yes	No		No	0	No	No	0	No	0	No	0	No	0		No	No						No		Yes	Yes	Yes
C095K	Active	No	Male	Yes	No		No	0	No	No	0	No	0	No	0	No	0		No	No						No		Yes	Yes	Yes
C095K	Active	No	Male	Yes	No		No	0	No	No	0	No	0	No	0	No	0		No	No						No		Yes	Yes	Yes
C095K	Active	No	Male	Yes	No		No	0	No	No	0	No	0	No	0	No	0		No	No						No		Yes	Yes	Yes
C095K	Active	No	Male	Yes	No		No	0	No	No	0	No	0	No	0	No	0		No	No						No		Yes	Yes	Yes
C095K	Active	No	Male	Yes	No		No	0	No	No	0	No	0	No	0	No	0		No	No						No		Yes	Yes	Yes
C095K	Active	No	Male	Yes	No		No	0	No	No	0	No	0	No	0	No	0		No	No						No		Yes	Yes	Yes
C095K	Active	No	Male	Yes	No		No	0	No	No	0	No	0	No	0	No	0		No	No						No		Yes	Yes	Yes
C095K	Active	No	Male	Yes	No		No	0	No	No	0	No	0	No	0	No	0		No	No						No		Yes	Yes	Yes
C095K	Active	No	Male	Yes	No		No	0	No	No	0	No	0	No	0	No	0		No	No						No		Yes	Yes	Yes
C095K	Active	No	Male	Yes	No		No	0	No	No	0	No	0	No	0	No	0		No	No						No		Yes	Yes	Yes
C095K	Active	No	Male	Yes	No		No	0	No	No	0	No	0	No	0	No	0		No	No						No		Yes	Yes	Yes
C095K	Active	No	Male	Yes	No		No	0	No	No	0	No	0	No	0	No	0		No	No						No		Yes	Yes	Yes
C095K	Active	No	Male	Yes	No		No	0	No	No	0	No	0	No	0	No	0		No	No						No		Yes	Yes	Yes
C095K	Active	No	Male	Yes	No		No	0	No	No	0	No	0	No	0	No	0		No	No						No		Yes	Yes	Yes
C095K	Active	No	Male	Yes	No		No	0	No	No	0	No	0	No	0	No	0		No	No						No		Yes	Yes	Yes
C095K	Active	No	Male	Yes	No		No	0	No	No	0	No	0	No	0	No	0		No	No						No		Yes	Yes	Yes
C095K	Active	No	Male	Yes	No		No	0	No	No	0	No	0	No	0	No	0		No	No						No		Yes	Yes	Yes
C095K	Active	No	Male	Yes	No		No	0	No	No	0	No	0	No	0	No	0		No	No						No		Yes	Yes	Yes
C095K	Active	No	Male	Yes	No		No	0	No	No	0	No	0	No	0	No	0		No	No						No		Yes	Yes	Yes
C095K	Active	No	Male	Yes	No		No	0	No	No	0	No	0	No	0	No	0		No	No						No		Yes	Yes	Yes
C095K	Active	No	Male	Yes	No		No	0	No	No	0	No	0	No	0	No	0		No	No						No		Yes	Yes	Yes
C095K	Active	No	Male	Yes	No		No	0	No	No	0	No	0	No	0	No	0		No	No						No		Yes	Yes	Yes
C095K	Active	No	Male	Yes	No		No	0	No	No	0	No	0	No	0	No	0		No	No						No		Yes	Yes	Yes
C095K	Active	No	Male	Yes	No		No	0	No	No	0	No	0	No	0	No	0		No	No						No		Yes	Yes	Yes
C095K	Active	No	Male	Yes	No		No	0	No	No	0	No	0	No	0	No	0		No	No						No		Yes	Yes	Yes
C095K	Active	No	Male	Yes	No		No	0	No	No	0	No	0	No	0	No	0		No	No						No		Yes	Yes	Yes
C095K	Active	No	Male	Yes	No		No	0	No	No	0	No	0	No	0	No	0		No	No						No		Yes	Yes	Yes
C095K	Active	No	Male	Yes	No		No	0	No	No	0	No	0	No	0	No	0		No	No						No		Yes	Yes	Yes
C095K	Active	No	Male	Yes	No		No	0	No	No	0	No	0	No	0	No	0		No	No						No		Yes	Yes	Yes
C095K	Active	No	Male	Yes	No		No	0	No	No	0	No	0	No	0	No	0		No	No						No		Yes	Yes	Yes
C095K	Active	No	Male	Yes	No		No	0	No	No	0	No	0	No	0	No	0		No	No						No		Yes	Yes	Yes
C095K	Active	No	Male	Yes	No		No	0	No	No	0	No	0	No	0	No	0		No	No						No		Yes	Yes	Yes
C095K	Active	No	Male	Yes	No		No	0	No	No	0	No	0	No	0	No	0		No	No						No		Yes	Yes	Yes
C095K	Active	No	Male	Yes	No		No	0	No	No	0	No	0	No	0	No	0		No	No						No		Yes	Yes	Yes
C095K	Active	No	Male	Yes	No		No	0	No	No	0	No	0	No	0	No	0		No	No						No		Yes	Yes	Yes
C095K	Active	No	Male	Yes	No		No	0	No	No	0	No	0	No	0	No	0		No	No						No		Yes	Yes	Yes
C095K	Active	No	Male	Yes	No		No	0	No	No	0	No	0	No	0	No	0		No	No						No		Yes	Yes	Yes
C095K	Active	No	Male	Yes	No		No	0	No	No	0	No	0	No	0	No	0		No	No						No		Yes	Yes	Yes
C095K	Active	No	Male	Yes	No		No	0	No	No	0	No	0	No	0	No	0		No	No						No		Yes	Yes	Yes
C095K	Active	No	Male	Yes	No		No	0	No	No	0	No	0	No	0	No	0		No	No						No		Yes	Yes	Yes
C095K	Active	No	Male	Yes	No		No	0	No	No	0	No	0	No	0	No	0		No	No						No		Yes	Yes	Yes
C095K	Active	No	Male	Yes	No		No	0	No	No	0	No	0	No	0	No	0		No	No						No		Yes	Yes	Yes
C095K	Active	No	Male	Yes	No		No	0	No	No	0	No	0	No	0	No	0		No	No						No		Yes	Yes	Yes
C095K	Active	No	Male	Yes	No		No	0	No	No	0	No	0	No	0	No	0		No	No						No		Yes	Yes	Yes
C095K	Active	No	Male	Yes	No		No	0	No	No	0	No	0	No	0	No	0		No	No						No		Yes	Yes	Yes
C095K	Active	No	Male	Yes	No		No	0	No	No	0	No	0	No	0	No	0		No	No						No		Yes	Yes	Yes
C095K	Active	No	Male	Yes	No		No	0	No	No	0	No	0	No	0	No	0		No	No						No		Yes	Yes	Yes
C095K	Active	No	Male	Yes	No		No	0	No	No	0	No	0	No	0	No	0		No	No						No		Yes	Yes	Yes
C095K	Active	No	Male	Yes	No		No	0	No	No	0	No	0	No	0	No	0		No	No						No		Yes	Yes	Yes
C095K	Active	No	Male	Yes	No		No	0	No	No	0	No	0	No	0	No	0		No	No						No		Yes	Yes	Yes
C095K	Active	No	Male	Yes	No		No	0	No	No	0	No	0	No	0	No	0		No	No						No		Yes	Yes	Yes
C095K	Active	No	Male	Yes	No		No	0	No	No	0	No	0	No	0	No	0		No	No						No		Yes	Yes	Yes
C095K	Active	No	Male	Yes	No		No	0	No	No	0	No	0	No	0	No	0		No	No						No		Yes	Yes	Yes
C095K	Active	No	Male	Yes	No		No	0	No	No	0	No	0	No	0	No	0		No	No						No		Yes	Yes	Yes
C095K	Active	No	Male	Yes	No		No	0	No	No	0	No	0	No	0	No	0		No	No						No		Yes	Yes	Yes
C095K	Active	No	Male	Yes	No		No	0	No	No	0	No	0	No	0	No	0		No	No						No		Yes	Yes	Yes
C095K	Active	No	Male	Yes	No		No	0	No	No	0	No	0	No	0	No	0		No	No						No		Yes	Yes	Yes
C095K	Active	No	Male	Yes	No		No	0	No	No	0	No	0	No	0	No	0		No	No						No		Yes	Yes	Yes
C095K	Active	No	Male	Yes	No		No	0	No	No	0	No	0	No	0	No	0		No	No						No		Yes	Yes	Yes
C095K	Active	No	Male	Yes	No		No	0	No	No	0	No	0	No	0	No	0		No	No						No		Yes	Yes	Yes
D011T	Placebo	No	Female	Yes	No		No	0	Yes	No	0	No	0	No	0	No	0	Yes	Yes	Yes	HA 2/3	Headache	Missing			No		No	Yes	Yes
D011T	Placebo	No	Female	Yes	No		No	0	Yes	No	0	No	0	No	0	No	0	Yes	Yes	Yes	HA 1/3 X2	Headache	Missing			No		Yes	No	No
D011T	Placebo	No	Female	Yes	No		No	0	No	No	0	No	0	No	0	No	0		No	No						No		Yes	Yes	Yes
D011T	Placebo	No	Female	Yes	No		No	0	No	No	0	No	0	No	0	No	0		No	No						No		No	Yes	Yes
D011T	Placebo	No	Female	Yes	No		No	0	No	No	0	No	0	No	0	No	0		No	No						No		Yes	Yes	No
D011T	Placebo	No	Female	Yes	No		No	0	No	No	0	No	0	No	0	No	0		No	No						No		Yes	No	Yes
D011T	Placebo	No	Female	Yes	No		No	0	No	No	0	No	0	No	0	No	0		No	No						No		Yes	No	Yes
D011T	Placebo	No	Female	Yes	No		No	0	No	No	0	No	0	No	0	No	0		No	No						No		Yes	No	Yes
D011T	Placebo	No	Female	Yes	No		No	0	No	No	0	No	0	No	0	No	0		No	No						No		Yes	Yes	No
D011T	Placebo	No	Female	Yes	No		No	0	No	No	0	No	0	No	0	No	0		No	No						No		Yes	No	No
D011T	Placebo	No	Female	Yes	No		No	0	No	No	0	No	0	No	0	No	0		No	No						No		No	No	No
D011T	Placebo	No	Female	Yes	No		No	0	No	No	0	No	0	No	0	No	0		No	No						No		Yes	Yes	No
D011T	Placebo	No	Female	Yes	No		No	0	No	No	0	No	0	No	0	No	0		No	No						No		Yes	No	No
D011T	Placebo	No	Female	Yes	No		No	0	No	No	0	No	0	No	0	No	0		No	No						No		Yes	Yes	No
D011T	Placebo	No	Female	Yes	No		No	0	No	No	0	No	0	No	0	No	0		No	No						No		No	No	No
D011T	Placebo	No	Female	Yes	No		No	0	No	No	0	No	0	No	0	No	0		No	No						No		Yes	Yes	No
D011T	Placebo	No	Female	Yes	No		No	0	No	No	0	No	0	No	0	No	0		No	No						No		No	Yes	No
D011T	Placebo	No	Female	Yes	No		No	0	Yes	Yes	1	Yes	1	No	0	No	0	No	No	No						No		Yes	Yes	No
D011T	Placebo	No	Female	Yes	No		No	0	Yes	Yes	1	No	0	No	0	No	0	No	No	No						No		Yes	Yes	No
D011T	Placebo	No	Female	Yes	No		No	0	No	No	0	No	0	No	0	No	0		No	No						No		Yes	Yes	No
D011T	Placebo	No	Female	Yes	No		No	0	No	No	0	No	0	No	0	No	0		No	No						No		No	No	Yes
D011T	Placebo	No	Female	Yes	No		No	0	No	No	0	No	0	No	0	No	0		No	No						No		Yes	No	Yes
D011T	Placebo	No	Female	Yes	No		No	0	No	No	0	No	0	No	0	No	0		No	No						No		Yes	Yes	No
D011T	Placebo	No	Female	Yes	No		No	0	Yes	No	0	No	0	No	0	No	0	No	No	No						No		Yes	Yes	No
D011T	Placebo	No	Female	Yes	No		No	0	No	No	0	No	0	No	0	No	0		No	No						No		Yes	No	No
D011T	Placebo	No	Female	Yes	No		No	0	No	No	0	No	0	No	0	No	0		No	No						No		Yes	No	No
D011T	Placebo	No	Female	Yes	No		No	0	No	No	0	No	0	No	0	No	0		No	No						No		Yes	No	Yes
D011T	Placebo	No	Female	Yes	No		No	0	No	No	0	No	0	No	0	No	0		No	No						No		Yes	No	Yes
D011T	Placebo	No	Female	Yes	No		No	0	No	No	0	No	0	No	0	No	0		No	No						No		Yes	No	No
D011T	Placebo	No	Female	Yes	No		No	0	No	No	0	No	0	No	0	No	0		No	No						No		Yes	No	Yes
D011T	Placebo	No	Female	Yes	No		No	0	No	No	0	No	0	No	0	No	0		No	No						No		Yes	No	Yes
D011T	Placebo	No	Female	Yes	No		No	0	No	No	0	No	0	No	0	No	0		No	No						No		Yes	Yes	No
D011T	Placebo	No	Female	Yes	No		No	0	No	No	0	No	0	No	0	No	0		No	No						No		Yes	Yes	No
D011T	Placebo	No	Female	Yes	No		No	0	No	No	0	No	0	No	0	No	0		No	No						No		Yes	Yes	No
D011T	Placebo	No	Female	Yes	No		No	0	No	No	0	No	0	No	0	No	0		No	No						No		Yes	No	No
D011T	Placebo	No	Female	Yes	No		No	0	No	No	0	No	0	No	0	No	0		No	No						No		No	No	No
D011T	Placebo	No	Female	Yes	No		No	0	No	No	0	No	0	No	0	No	0		No	No						No		No	No	No
D011T	Placebo	No	Female	Yes	No		No	0	No	No	0	No	0	No	0	No	0		No	No						No		No	No	Yes
D011T	Placebo	No	Female	Yes	No		No	0	No	No	0	No	0	No	0	No	0		No	No						No		Yes	No	No
D011T	Placebo	No	Female	Yes	No		No	0	No	No	0	No	0	No	0	No	0		No	No						No		No	No	No
D011T	Placebo	No	Female	Yes	No		No	0	No	No	0	No	0	No	0	No	0		No	No						No		No	No	No
D011T	Placebo	No	Female	Yes	No		No	0	No	No	0	No	0	No	0	No	0		No	No						No		Yes	No	No
D011T	Placebo	No	Female	Yes	No		No	0	No	No	0	No	0	No	0	No	0		No	No						No		Yes	No	No
D011T	Placebo	No	Female	Yes	No		No	0	No	No	0	No	0	No	0	No	0		No	No						No		Yes	No	No
D011T	Placebo	No	Female	Yes	No		No	0	No	No	0	No	0	No	0	No	0		No	No						No		No	No	Yes
D011T	Placebo	No	Female	Yes	No		No	0	No	No	0	No	0	No	0	No	0		No	No						No		Yes	Yes	Yes
D011T	Placebo	No	Female	Yes	No		No	0	No	No	0	No	0	No	0	No	0		No	No						No		Yes	No	No
D011T	Placebo	No	Female	Yes	No		No	0	No	No	0	No	0	No	0	No	0		No	No						No		Yes	No	Yes
D011T	Placebo	No	Female	Yes	No		No	0	No	No	0	No	0	No	0	No	0		No	No						No		Yes	No	No
D011T	Placebo	No	Female	Yes	No		No	0	No	No	0	No	0	No	0	No	0		No	No						No		No	No	No
D011T	Placebo	No	Female	Yes	No		No	0	No	No	0	No	0	No	0	No	0		No	No						No		Yes	No	No
D011T	Placebo	No	Female	Yes	No		No	0	No	No	0	No	0	No	0	No	0		No	No						No		Yes	No	No
D011T	Placebo	No	Female	Yes	No		No	0	Yes	No	0	No	0	Yes	1	No	0	No	No	No						No		Yes	No	No
D011T	Placebo	No	Female	Yes	No		No	0	No	No	0	No	0	No	0	No	0		No	No						No		No	No	No
D011T	Placebo	No	Female	Yes	No		No	0	No	No	0	No	0	No	0	No	0		No	No						No		No	Yes	No
D011T	Placebo	No	Female	Yes	No		No	0	No	No	0	No	0	No	0	No	0		No	No						No		Yes	No	No
D011T	Placebo	No	Female	Yes	No		No	0	No	No	0	No	0	No	0	No	0		No	No						No		Yes	No	Yes
D011T	Placebo	No	Female	Yes	No		No	0	No	No	0	No	0	No	0	No	0		No	No						No		Yes	No	Yes
D011T	Placebo	No	Female	Yes	No		No	0	No	No	0	No	0	No	0	No	0		No	No						No		Yes	No	No
D011T	Placebo	No	Female	Yes	No		Yes	1	Yes	Yes	1	No	0	No	0	No	0	No	No	No						No		Yes	Yes	No
D011T	Placebo	No	Female	Yes	No		No	0	No	No	0	No	0	No	0	No	0		No	No						No		Yes	No	Yes
D011T	Placebo	No	Female	Yes	No		No	0	No	No	0	No	0	No	0	No	0		No	No						No		No	No	No
D011T	Placebo	No	Female	Yes	No		No	0	No	No	0	No	0	No	0	No	0		No	No						No		No	No	No
D011T	Placebo	No	Female	Yes	No		No	0	No	No	0	No	0	No	0	No	0		No	No						No		No	No	No
D011T	Placebo	No	Female	Yes	No		No	0	No	No	0	No	0	No	0	No	0		No	No						No		Yes	No	No
D011T	Placebo	No	Female	Yes	No		No	0	No	No	0	No	0	No	0	No	0		No	No						No		Yes	No	No
D011T	Placebo	No	Female	Yes	No		No	0	No	No	0	No	0	No	0	No	0		No	No						No		Yes	No	Yes
D011T	Placebo	No	Female	Yes	No		No	0	No	No	0	No	0	No	0	No	0		No	No						No		Yes	No	No
D011T	Placebo	No	Female	Yes	No		No	0	No	No	0	No	0	No	0	No	0		No	No						No		Yes	No	No
D011T	Placebo	No	Female	Yes	No		No	0	No	No	0	No	0	No	0	No	0		No	No						No		Yes	No	No
D026J	Active	No	Male	No	No		No	0	No	No	0	No	0	No	0	No	0		No	No						No		No	No	Yes
D026J	Active	No	Male	No	No		No	0	No	No	0	No	0	No	0	No	0		No	No						No		Yes	Yes	Yes
D026J	Active	No	Male	No	No		No	0	No	No	0	No	0	No	0	No	0		No	No						No		Yes	Yes	Yes
D026J	Active	No	Male	No	No		No	0	No	No	0	No	0	No	0	No	0		No	No						No		Yes	Yes	Yes
D026J	Active	No	Male	No	No		No	0	No	No	0	No	0	No	0	No	0		No	No						No		Yes	Yes	Yes
D026J	Active	No	Male	No	No		No	0	No	No	0	No	0	No	0	No	0		No	No						No		Yes	Yes	Yes
D026J	Active	No	Male	No	No		No	0	No	No	0	No	0	No	0	No	0		No	No						No		Yes	Yes	Yes
D026J	Active	No	Male	No	No		No	0	No	No	0	No	0	No	0	No	0		No	No						No		Yes	Yes	Yes
D026J	Active	No	Male	No	No		No	0	No	No	0	No	0	No	0	No	0		No	No						No		Yes	Yes	Yes
D026J	Active	No	Male	No	No		No	0	No	No	0	No	0	No	0	No	0		No	No						No		Yes	Yes	Yes
D026J	Active	No	Male	No	No		No	0	No	No	0	No	0	No	0	No	0		No	No						No		Yes	Yes	Yes
D026J	Active	No	Male	No	No		No	0	No	No	0	No	0	No	0	No	0		No	No						No		Yes	Yes	Yes
D026J	Active	No	Male	No	No		No	0	No	No	0	No	0	No	0	No	0		No	No						No		Yes	Yes	Yes
D026J	Active	No	Male	No	No		No	0	No	No	0	No	0	No	0	No	0		No	No						No		Yes	Yes	Yes
D026J	Active	No	Male	No	No		No	0	No	No	0	No	0	No	0	No	0		No	No						No		Yes	Yes	Yes
D026J	Active	No	Male	No	No		No	0	No	No	0	No	0	No	0	No	0		No	No						No		Yes	Yes	Yes
D026J	Active	No	Male	No	No		No	0	No	No	0	No	0	No	0	No	0		No	No						No		Yes	Yes	Yes
D026J	Active	No	Male	No	No		No	0	No	No	0	No	0	No	0	No	0		No	No						No		Yes	Yes	Yes
D026J	Active	No	Male	No	No		No	0	No	No	0	No	0	No	0	No	0		No	No						No		Yes	Yes	Yes
D026J	Active	No	Male	No	No		No	0	No	No	0	No	0	No	0	No	0		No	No						No		Yes	Yes	Yes
D026J	Active	No	Male	No	No		No	0	No	No	0	No	0	No	0	No	0		No	No						No		Yes	Yes	Yes
D026J	Active	No	Male	No	No		No	0	No	No	0	No	0	No	0	No	0		No	No						No		Yes	Yes	Yes
D026J	Active	No	Male	No	No		No	0	No	No	0	No	0	No	0	No	0		No	No						No		Yes	Yes	Yes
D026J	Active	No	Male	No	No		No	0	No	No	0	No	0	No	0	No	0		No	No						No		Yes	Yes	Yes
D026J	Active	No	Male	No	No		No	0	No	No	0	No	0	No	0	No	0		No	No						No		Yes	Yes	Yes
D026J	Active	No	Male	No	No		No	0	No	No	0	No	0	No	0	No	0		No	No						No		Yes	Yes	Yes
D026J	Active	No	Male	No	No		No	0	No	No	0	No	0	No	0	No	0		No	No						No		Yes	Yes	Yes
D026J	Active	No	Male	No	No		No	0	No	No	0	No	0	No	0	No	0		No	No						No		Yes	Yes	Yes
D026J	Active	No	Male	No	No		No	0	No	No	0	No	0	No	0	No	0		No	No						No		Yes	Yes	Yes
D026J	Active	No	Male	No	No		No	0	No	No	0	No	0	No	0	No	0		No	No						No		Yes	Yes	Yes
D026J	Active	No	Male	No	No		No	0	No	No	0	No	0	No	0	No	0		No	No						No		Yes	Yes	Yes
D026J	Active	No	Male	No	No		No	0	No	No	0	No	0	No	0	No	0		No	No						No		Yes	Yes	Yes
D026J	Active	No	Male	No	No		No	0	No	No	0	No	0	No	0	No	0		No	No						No		Yes	Yes	Yes
D026J	Active	No	Male	No	No		No	0	No	No	0	No	0	No	0	No	0		No	No						No		Yes	Yes	Yes
D026J	Active	No	Male	No	No		No	0	No	No	0	No	0	No	0	No	0		No	No						No		Yes	Yes	Yes
D026J	Active	No	Male	No	No		No	0	No	No	0	No	0	No	0	No	0		No	No						No		Yes	Yes	Yes
D026J	Active	No	Male	No	No		No	0	No	No	0	No	0	No	0	No	0		No	No						No		Yes	Yes	Yes
D026J	Active	No	Male	No	No		No	0	No	No	0	No	0	No	0	No	0		No	No						No		Yes	Yes	Yes
D026J	Active	No	Male	No	No		No	0	No	No	0	No	0	No	0	No	0		No	No						No		Yes	Yes	Yes
D026J	Active	No	Male	No	No		No	0	No	No	0	No	0	No	0	No	0		No	No						No		Yes	Yes	Yes
D026J	Active	No	Male	No	No		No	0	No	No	0	No	0	No	0	No	0		No	No						No		Yes	Yes	Yes
D026J	Active	No	Male	No	No		No	0	No	No	0	No	0	No	0	No	0		No	No						No		Yes	Yes	Yes
D026J	Active	No	Male	No	No		No	0	No	No	0	No	0	No	0	No	0		No	No						No		Yes	Yes	Yes
D026J	Active	No	Male	No	No		No	0	No	No	0	No	0	No	0	No	0		No	No						No		Yes	Yes	Yes
D026J	Active	No	Male	No	No		No	0	No	No	0	No	0	No	0	No	0		No	No						No		Yes	Yes	Yes
D026J	Active	No	Male	No	No		No	0	No	No	0	No	0	No	0	No	0		No	No						No		Yes	Yes	Yes
D026J	Active	No	Male	No	No		No	0	No	No	0	No	0	No	0	No	0		No	No						No		Yes	Yes	Yes
D026J	Active	No	Male	No	No		No	0	No	No	0	No	0	No	0	No	0		No	No						No		Yes	Yes	Yes
D026J	Active	No	Male	No	No		No	0	No	No	0	No	0	No	0	No	0		No	No						No		Yes	Yes	Yes
D026J	Active	No	Male	No	No		No	0	No	No	0	No	0	No	0	No	0		No	No						No		Yes	Yes	Yes
D026J	Active	No	Male	No	No		No	0	No	No	0	No	0	No	0	No	0		No	No						No		Yes	Yes	Yes
D026J	Active	No	Male	No	No		No	0	No	No	0	No	0	No	0	No	0		No	No						No		Yes	Yes	Yes
D026J	Active	No	Male	No	No		No	0	No	No	0	No	0	No	0	No	0		No	No						No		Yes	Yes	Yes
D026J	Active	No	Male	No	No		No	0	No	No	0	No	0	No	0	No	0		No	No						No		Yes	Yes	Yes
D026J	Active	No	Male	No	No		No	0	No	No	0	No	0	No	0	No	0		No	No						No		Yes	Yes	Yes
D026J	Active	No	Male	No	No		No	0	No	No	0	No	0	No	0	No	0		No	No						No		Yes	Yes	Yes
D026J	Active	No	Male	No	No		No	0	No	No	0	No	0	No	0	No	0		No	No						No		Yes	Yes	Yes
D026J	Active	No	Male	No	No		No	0	No	No	0	No	0	No	0	No	0		No	No						No		Yes	Yes	Yes
D026J	Active	No	Male	No	No		No	0	No	No	0	No	0	No	0	No	0		No	No						No		Yes	Yes	Yes
D026J	Active	No	Male	No	No		No	0	No	No	0	No	0	No	0	No	0		No	No						No		Yes	Yes	Yes
D026J	Active	No	Male	No	No		No	0	No	No	0	No	0	No	0	No	0		No	No						No		Yes	Yes	Yes
D026J	Active	No	Male	No	No		Yes	1	Yes	No	0	No	0	No	0	No	0	No	No	No						No		Yes	Yes	Yes
D033A	Placebo	No	Male	Yes	No		No	0	No	No	0	No	0	No	0	No	0		No	No						No		Yes	Yes	Yes
D033A	Placebo	No	Male	Yes	No		No	0	No	No	0	No	0	No	0	No	0		No	No						No		Yes	Yes	Yes
D033A	Placebo	No	Male	Yes	No		No	0	No	No	0	No	0	No	0	No	0		No	No						No		Yes	Yes	Yes
D033A	Placebo	No	Male	Yes	No		No	0	No	No	0	No	0	No	0	No	0		No	No						No		Yes	Yes	Yes
D033A	Placebo	No	Male	Yes	No		No	0	No	No	0	No	0	No	0	No	0		No	No						No		Yes	Yes	Yes
D033A	Placebo	No	Male	Yes	No		No	0	No	No	0	No	0	No	0	No	0		No	No						No		Yes	Yes	No
D033A	Placebo	No	Male	Yes	No		No	0	No	No	0	No	0	No	0	No	0		No	No						No		Yes	Yes	Yes
D033A	Placebo	No	Male	Yes	No		No	0	No	No	0	No	0	No	0	No	0		No	No						No		Yes	Yes	Yes
D033A	Placebo	No	Male	Yes	No		No	0	No	No	0	No	0	No	0	No	0		No	No						No		Yes	Yes	Yes
D033A	Placebo	No	Male	Yes	No		No	0	No	No	0	No	0	No	0	No	0		No	No						No		Yes	Yes	Yes
D033A	Placebo	No	Male	Yes	No		No	0	No	No	0	No	0	No	0	No	0		No	No						No		Yes	Yes	Yes
D033A	Placebo	No	Male	Yes	No		No	0	No	No	0	No	0	No	0	No	0		No	No						No		Yes	Yes	Yes
D033A	Placebo	No	Male	Yes	No		No	0	No	No	0	No	0	No	0	No	0		No	No						No		Yes	Yes	Yes
D033A	Placebo	No	Male	Yes	No		No	0	No	No	0	No	0	No	0	No	0		No	No						No		Yes	Yes	Yes
D033A	Placebo	No	Male	Yes	No		No	0	No	No	0	No	0	No	0	No	0		No	No						No		Yes	Yes	Yes
D033A	Placebo	No	Male	Yes	No		No	0	No	No	0	No	0	No	0	No	0		No	No						No		Yes	Yes	Yes
D033A	Placebo	No	Male	Yes	No		No	0	No	No	0	No	0	No	0	No	0		No	No						No		Yes	Yes	Yes
D033A	Placebo	No	Male	Yes	No		No	0	No	No	0	No	0	No	0	No	0		No	No						No		Yes	Yes	Yes
D033A	Placebo	No	Male	Yes	No		No	0	No	No	0	No	0	No	0	No	0		No	No						No		Yes	Yes	Yes
D033A	Placebo	No	Male	Yes	No		No	0	No	No	0	No	0	No	0	No	0		No	No						No		Yes	Yes	Yes
D033A	Placebo	No	Male	Yes	No		No	0	No	No	0	No	0	No	0	No	0		No	No						No		Yes	Yes	Yes
D033A	Placebo	No	Male	Yes	No		No	0	No	No	0	No	0	No	0	No	0		No	No						No		Yes	Yes	Yes
D033A	Placebo	No	Male	Yes	No		No	0	No	No	0	No	0	No	0	No	0		No	No						No		Yes	Yes	Yes
D033A	Placebo	No	Male	Yes	No		No	0	No	No	0	No	0	No	0	No	0		No	No						No		Yes	Yes	Yes
D033A	Placebo	No	Male	Yes	No		No	0	No	No	0	No	0	No	0	No	0		No	No						No		Yes	Yes	Yes
D033A	Placebo	No	Male	Yes	No		No	0	No	No	0	No	0	No	0	No	0		No	No						No		Yes	Yes	Yes
D033A	Placebo	No	Male	Yes	No		No	0	No	No	0	No	0	No	0	No	0		No	No						No		Yes	Yes	Yes
D033A	Placebo	No	Male	Yes	No		No	0	No	No	0	No	0	No	0	No	0		No	No						No		Yes	Yes	Yes
D033A	Placebo	No	Male	Yes	No		No	0	No	No	0	No	0	No	0	No	0		No	No						No		Yes	Yes	Yes
D033A	Placebo	No	Male	Yes	No		No	0	No	No	0	No	0	No	0	No	0		No	No						No		Yes	Yes	Yes
D033A	Placebo	No	Male	Yes	No		No	0	No	No	0	No	0	No	0	No	0		No	No						No		Yes	Yes	Yes
D033A	Placebo	No	Male	Yes	No		No	0	No	No	0	No	0	No	0	No	0		No	No						No		Yes	Yes	Yes
D033A	Placebo	No	Male	Yes	No		No	0	No	No	0	No	0	No	0	No	0		No	No						No		Yes	Yes	Yes
D033A	Placebo	No	Male	Yes	No		No	0	No	No	0	No	0	No	0	No	0		No	No						No		Yes	Yes	Yes
D033A	Placebo	No	Male	Yes	No		No	0	No	No	0	No	0	No	0	No	0		No	No						No		Yes	Yes	Yes
D033A	Placebo	No	Male	Yes	No		No	0	No	No	0	No	0	No	0	No	0		No	No						No		Yes	Yes	Yes
D033A	Placebo	No	Male	Yes	No		No	0	No	No	0	No	0	No	0	No	0		No	No						No		Yes	Yes	Yes
D033A	Placebo	No	Male	Yes	No		No	0	No	No	0	No	0	No	0	No	0		No	No						No		Yes	Yes	Yes
D033A	Placebo	No	Male	Yes	No		No	0	No	No	0	No	0	No	0	No	0		No	No						No		Yes	Yes	Yes
D033A	Placebo	No	Male	Yes	No		No	0	No	No	0	No	0	No	0	No	0		No	No						No		Yes	Yes	Yes
D033A	Placebo	No	Male	Yes	No		No	0	No	No	0	No	0	No	0	No	0		No	No						No		Yes	Yes	Yes
D033A	Placebo	No	Male	Yes	No		No	0	No	No	0	No	0	No	0	No	0		No	No						No		Yes	Yes	Yes
D033A	Placebo	No	Male	Yes	No		No	0	No	No	0	No	0	No	0	No	0		No	No						No		Yes	Yes	Yes
D033A	Placebo	No	Male	Yes	No		No	0	No	No	0	No	0	No	0	No	0		No	No						No		Yes	Yes	Yes
D033A	Placebo	No	Male	Yes	No		No	0	No	No	0	No	0	No	0	No	0		No	No						No		Yes	Yes	Yes
D033A	Placebo	No	Male	Yes	No		No	0	No	No	0	No	0	No	0	No	0		No	No						No		Yes	Yes	Yes
D033A	Placebo	No	Male	Yes	No		No	0	No	No	0	No	0	No	0	No	0		No	No						No		Yes	Yes	Yes
D033A	Placebo	No	Male	Yes	No		No	0	No	No	0	No	0	No	0	No	0		No	No						No		Yes	Yes	Yes
D033A	Placebo	No	Male	Yes	No		No	0	No	No	0	No	0	No	0	No	0		No	No						No		Yes	Yes	Yes
D033A	Placebo	No	Male	Yes	No		No	0	No	No	0	No	0	No	0	No	0		No	No						No		Yes	Yes	Yes
D033A	Placebo	No	Male	Yes	No		No	0	No	No	0	No	0	No	0	No	0		No	No						No		Yes	Yes	Yes
D033A	Placebo	No	Male	Yes	No		No	0	No	No	0	No	0	No	0	No	0		No	No						No		Yes	Yes	Yes
D033A	Placebo	No	Male	Yes	No		No	0	No	No	0	No	0	No	0	No	0		No	No						No		Yes	Yes	Yes
D033A	Placebo	No	Male	Yes	No		No	0	No	No	0	No	0	No	0	No	0		No	No						No		Yes	Yes	Yes
D033A	Placebo	No	Male	Yes	No		No	0	No	No	0	No	0	No	0	No	0		No	No						No		Yes	Yes	Yes
D033A	Placebo	No	Male	Yes	No		No	0	No	No	0	No	0	No	0	No	0		No	No						No		Yes	Yes	Yes
D033A	Placebo	No	Male	Yes	No		No	0	No	No	0	No	0	No	0	No	0		No	No						No		Yes	Yes	Yes
D033A	Placebo	No	Male	Yes	No		No	0	No	No	0	No	0	No	0	No	0		No	No						No		Yes	Yes	Yes
D033A	Placebo	No	Male	Yes	No		No	0	No	No	0	No	0	No	0	No	0		No	No						No		Yes	Yes	Yes
D033A	Placebo	No	Male	Yes	No		No	0	No	No	0	No	0	No	0	No	0		No	No						No		Yes	Yes	Yes
D033A	Placebo	No	Male	Yes	No		No	0	Yes	Yes	1	Yes	1	No	0	No	0	No	No	No						No		Yes	Yes	Yes
D033A	Placebo	No	Male	Yes	No		No	0	Yes	Yes	1	Yes	1	No	0	No	0	No	No	No						No		Yes	Yes	Yes
D033A	Placebo	No	Male	Yes	No		No	0	No	No	0	No	0	No	0	No	0		No	No						No		Yes	Yes	Yes
D033A	Placebo	No	Male	Yes	No		No	0	No	No	0	No	0	No	0	No	0		No	No						No		Yes	Yes	Yes
D033A	Placebo	No	Male	Yes	No		No	0	No	No	0	No	0	No	0	No	0		No	No						No		Yes	Yes	Yes
D033A	Placebo	No	Male	Yes	No		No	0	No	No	0	No	0	No	0	No	0		No	No						No		Yes	Yes	Yes
D033A	Placebo	No	Male	Yes	No		No	0	No	No	0	No	0	No	0	No	0		No	No						No		Yes	Yes	Yes
D033A	Placebo	No	Male	Yes	No		No	0	No	No	0	No	0	No	0	No	0		No	No						No		Yes	Yes	Yes
D033A	Placebo	No	Male	Yes	No		No	0	No	No	0	No	0	No	0	No	0		No	No						No		Yes	Yes	Yes
D033A	Placebo	No	Male	Yes	No		No	0	No	No	0	No	0	No	0	No	0		No	No						No		Yes	Yes	Yes
D033A	Placebo	No	Male	Yes	No		No	0	No	No	0	No	0	No	0	No	0		No	No						No		Yes	Yes	Yes
D033A	Placebo	No	Male	Yes	No		No	0	No	No	0	No	0	No	0	No	0		No	No						No		Yes	Yes	Yes
D033A	Placebo	No	Male	Yes	No		No	0	No	No	0	No	0	No	0	No	0		No	No						No		Yes	Yes	Yes
D033A	Placebo	No	Male	Yes	No		No	0	No	No	0	No	0	No	0	No	0		No	No						No		Yes	Yes	Yes
D049D	Placebo	No	Male	No	No		No	0	No	No	0	No	0	No	0	No	0		No	No						No		No	No	No
D049D	Placebo	No	Male	No	No		No	0	No	No	0	No	0	No	0	No	0		No	No						No		No	No	No
D049D	Placebo	No	Male	No	No		No	0	No	No	0	No	0	No	0	No	0		No	No						No		Yes	Yes	Yes
D049D	Placebo	No	Male	No	No		Yes	1	Yes	No	0	No	0	No	0	Yes	1	Yes	No	No						No		No	No	Yes
D049D	Placebo	No	Male	No	No		No	0	No	No	0	No	0	No	0	No	0		No	No						No		Yes	Yes	Yes
D049D	Placebo	No	Male	No	No		No	0	No	No	0	No	0	No	0	No	0		No	No						No		Yes	Yes	Yes
D049D	Placebo	No	Male	No	No		No	0	No	No	0	No	0	No	0	No	0		No	No						No		Yes	Yes	Yes
D049D	Placebo	No	Male	No	No		No	0	No	No	0	No	0	No	0	No	0		No	No						No		Yes	Yes	Yes
D049D	Placebo	No	Male	No	No		No	0	No	No	0	No	0	No	0	No	0		No	No						No		Yes	Yes	Yes
D049D	Placebo	No	Male	No	No		No	0	No	No	0	No	0	No	0	No	0		No	No						No		Yes	Yes	Yes
D049D	Placebo	No	Male	No	No		No	0	No	No	0	No	0	No	0	No	0		No	No						No		Yes	Yes	Yes
D049D	Placebo	No	Male	No	No		No	0	No	No	0	No	0	No	0	No	0		No	No						No		Yes	Yes	Yes
D049D	Placebo	No	Male	No	No		No	0	No	No	0	No	0	No	0	No	0		No	No						No		Yes	Yes	Yes
D049D	Placebo	No	Male	No	No		No	0	No	No	0	No	0	No	0	No	0		No	No						No		Yes	Yes	No
D049D	Placebo	No	Male	No	No		No	0	No	No	0	No	0	No	0	No	0		No	No						No		Yes	Yes	Yes
D049D	Placebo	No	Male	No	No		No	0	No	No	0	No	0	No	0	No	0		No	No						No		Yes	Yes	Yes
D049D	Placebo	No	Male	No	No		No	0	No	No	0	No	0	No	0	No	0		No	No						No		Yes	Yes	Yes
D049D	Placebo	No	Male	No	No		No	0	No	No	0	No	0	No	0	No	0		No	No						No		Yes	No	Yes
D049D	Placebo	No	Male	No	No		No	0	No	No	0	No	0	No	0	No	0		No	No						No		Yes	Yes	Yes
D049D	Placebo	No	Male	No	No		No	0	No	No	0	No	0	No	0	No	0		No	No						No		Yes	Yes	Yes
D049D	Placebo	No	Male	No	No		No	0	No	No	0	No	0	No	0	No	0		No	No						No		Yes	Yes	Yes
D049D	Placebo	No	Male	No	No		No	0	No	No	0	No	0	No	0	No	0		No	No						No		Yes	Yes	Yes
D049D	Placebo	No	Male	No	No		No	0	No	No	0	No	0	No	0	No	0		No	No						No		Yes	Yes	Yes
D049D	Placebo	No	Male	No	No		No	0	No	No	0	No	0	No	0	No	0		No	No						No		Yes	Yes	Yes
D049D	Placebo	No	Male	No	No		No	0	No	No	0	No	0	No	0	No	0		No	No						No		Yes	Yes	Yes
D049D	Placebo	No	Male	No	No		No	0	No	No	0	No	0	No	0	No	0		No	No						No		Yes	Yes	No
D049D	Placebo	No	Male	No	No		No	0	No	No	0	No	0	No	0	No	0		No	No						No		Yes	Yes	Yes
D049D	Placebo	No	Male	No	No		No	0	No	No	0	No	0	No	0	No	0		No	No						No		Yes	Yes	Yes
D049D	Placebo	No	Male	No	No		No	0	No	No	0	No	0	No	0	No	0		No	No						No		Yes	Yes	Yes
D049D	Placebo	No	Male	No	No		No	0	No	No	0	No	0	No	0	No	0		No	No						No		Yes	Yes	Yes
D049D	Placebo	No	Male	No	No		No	0	No	No	0	No	0	No	0	No	0		No	No						No		Yes	Yes	Yes
D049D	Placebo	No	Male	No	No		No	0	No	No	0	No	0	No	0	No	0		No	No						No		Yes	Yes	Yes
D049D	Placebo	No	Male	No	No		No	0	No	No	0	No	0	No	0	No	0		No	No						No		Yes	Yes	Yes
D049D	Placebo	No	Male	No	No		No	0	No	No	0	No	0	No	0	No	0		No	No						No		Yes	Yes	Yes
D049D	Placebo	No	Male	No	No		No	0	No	No	0	No	0	No	0	No	0		No	No						No		Yes	Yes	Yes
D049D	Placebo	No	Male	No	No		No	0	No	No	0	No	0	No	0	No	0		No	No						No		Yes	Yes	Yes
D049D	Placebo	No	Male	No	No		No	0	No	No	0	No	0	No	0	No	0		No	No						No		Yes	Yes	Yes
D049D	Placebo	No	Male	No	No		No	0	No	No	0	No	0	No	0	No	0		No	No						No		Yes	Yes	Yes
D049D	Placebo	No	Male	No	No		No	0	No	No	0	No	0	No	0	No	0		No	No						No		Yes	Yes	No
D049D	Placebo	No	Male	No	No		No	0	No	No	0	No	0	No	0	No	0		No	No						No		Yes	Yes	Yes
D049D	Placebo	No	Male	No	No		No	0	No	No	0	No	0	No	0	No	0		No	No						No		Yes	Yes	Yes
D049D	Placebo	No	Male	No	No		No	0	No	No	0	No	0	No	0	No	0		No	No						No		Yes	Yes	Yes
D049D	Placebo	No	Male	No	No		No	0	No	No	0	No	0	No	0	No	0		No	No						No		Yes	Yes	Yes
D049D	Placebo	No	Male	No	No		No	0	No	No	0	No	0	No	0	No	0		No	No						No		Yes	Yes	Yes
D049D	Placebo	No	Male	No	No		No	0	No	No	0	No	0	No	0	No	0		No	No						No		Yes	Yes	Yes
D049D	Placebo	No	Male	No	No		No	0	No	No	0	No	0	No	0	No	0		No	No						No		Yes	Yes	Yes
D049D	Placebo	No	Male	No	No		No	0	No	No	0	No	0	No	0	No	0		No	No						No		Yes	Yes	Yes
D049D	Placebo	No	Male	No	No		No	0	No	No	0	No	0	No	0	No	0		No	No						No		Yes	Yes	Yes
D049D	Placebo	No	Male	No	No		No	0	No	No	0	No	0	No	0	No	0		No	No						No		Yes	Yes	Yes
D049D	Placebo	No	Male	No	No		No	0	No	No	0	No	0	No	0	No	0		No	No						No		Yes	Yes	Yes
D049D	Placebo	No	Male	No	No		No	0	No	No	0	No	0	No	0	No	0		No	No						No		Yes	Yes	Yes
D049D	Placebo	No	Male	No	No		No	0	No	No	0	No	0	No	0	No	0		No	No						No		No	Yes	Yes
D049D	Placebo	No	Male	No	No		No	0	No	No	0	No	0	No	0	No	0		No	No						No		Yes	Yes	Yes
D049D	Placebo	No	Male	No	No		No	0	No	No	0	No	0	No	0	No	0		No	No						No		Yes	Yes	Yes
D049D	Placebo	No	Male	No	No		No	0	No	No	0	No	0	No	0	No	0		No	No						No		Yes	Yes	Yes
D049D	Placebo	No	Male	No	No		No	0	No	No	0	No	0	No	0	No	0		No	No						No		Yes	Yes	Yes
D049D	Placebo	No	Male	No	No		No	0	No	No	0	No	0	No	0	No	0		No	No						No		Yes	Yes	Yes
D049D	Placebo	No	Male	No	No		No	0	No	No	0	No	0	No	0	No	0		No	No						No		Yes	Yes	Yes
D049D	Placebo	No	Male	No	No		No	0	No	No	0	No	0	No	0	No	0		No	No						No		Yes	Yes	Yes
D049D	Placebo	No	Male	No	No		No	0	No	No	0	No	0	No	0	No	0		No	No						No		Yes	Yes	Yes
D049D	Placebo	No	Male	No	No		No	0	No	No	0	No	0	No	0	No	0		No	No						No		Yes	Yes	Yes
D049D	Placebo	No	Male	No	No		No	0	No	No	0	No	0	No	0	No	0		No	No						No		Yes	Yes	No
D049D	Placebo	No	Male	No	No		No	0	No	No	0	No	0	No	0	No	0		No	No						No		Yes	Yes	Yes
D049D	Placebo	No	Male	No	No		No	0	No	No	0	No	0	No	0	No	0		No	No						No		Yes	Yes	Yes
D049D	Placebo	No	Male	No	No		No	0	No	No	0	No	0	No	0	No	0		No	No						No		Yes	Yes	Yes
D049D	Placebo	No	Male	No	No		No	0	No	No	0	No	0	No	0	No	0		No	No						No		Yes	Yes	Yes
D049D	Placebo	No	Male	No	No		No	0	No	No	0	No	0	No	0	No	0		No	No						No		Yes	Yes	Yes
D049D	Placebo	No	Male	No	No		No	0	No	No	0	No	0	No	0	No	0		No	No						No		Yes	Yes	Yes
D049D	Placebo	No	Male	No	No		No	0	No	No	0	No	0	No	0	No	0		No	No						No		Yes	Yes	Yes
D094M	Placebo	No	Male	No	No		No	0	No	No	0	No	0	No	0	No	0		No	No						No		No	Yes	Yes
D094M	Placebo	No	Male	No	No		No	0	No	No	0	No	0	No	0	No	0		No	No						No		Yes	Yes	Yes
D094M	Placebo	No	Male	No	No		No	0	No	No	0	No	0	No	0	No	0		No	No						No		Yes	Yes	Yes
D094M	Placebo	No	Male	No	No		No	0	No	No	0	No	0	No	0	No	0		No	No						No		Yes	Yes	Yes
D094M	Placebo	No	Male	No	No		No	0	No	No	0	No	0	No	0	No	0		No	No						No		Yes	Yes	No
D094M	Placebo	No	Male	No	No		No	0	No	No	0	No	0	No	0	No	0		No	No						No		Yes	Yes	No
D094M	Placebo	No	Male	No	No		No	0	No	No	0	No	0	No	0	No	0		No	No						No		No	Yes	Yes
D094M	Placebo	No	Male	No	No		No	0	No	No	0	No	0	No	0	No	0		No	No						No		Yes	No	Yes
D094M	Placebo	No	Male	No	No		No	0	No	No	0	No	0	No	0	No	0		No	No						No		Yes	Yes	Yes
D094M	Placebo	No	Male	No	No		No	0	No	No	0	No	0	No	0	No	0		No	No						No		Yes	Yes	Yes
D094M	Placebo	No	Male	No	No		No	0	No	No	0	No	0	No	0	No	0		No	No						No		No	Yes	Yes
D094M	Placebo	No	Male	No	No		No	0	No	No	0	No	0	No	0	No	0		No	No						No		Yes	No	Yes
D094M	Placebo	No	Male	No	No		No	0	No	No	0	No	0	No	0	No	0		No	No						No		No	Yes	No
D094M	Placebo	No	Male	No	No		No	0	No	No	0	No	0	No	0	No	0		No	No						No		No	No	Yes
D094M	Placebo	No	Male	No	No		No	0	No	No	0	No	0	No	0	No	0		No	No						No		Yes	Yes	Yes
D094M	Placebo	No	Male	No	No		No	0	No	No	0	No	0	No	0	No	0		No	No						No		No	No	Yes
D094M	Placebo	No	Male	No	No		No	0	No	No	0	No	0	No	0	No	0		No	No						No		No	No	No
D094M	Placebo	No	Male	No	No		No	0	No	No	0	No	0	No	0	No	0		No	No						No		No	No	Yes
D094M	Placebo	No	Male	No	No		No	0	No	No	0	No	0	No	0	No	0		No	No						No		Yes	Yes	No
D094M	Placebo	No	Male	No	No		No	0	No	No	0	No	0	No	0	No	0		No	No						No		No	No	No
D094M	Placebo	No	Male	No	No		No	0	No	No	0	No	0	No	0	No	0		No	No						No		No	No	No
D094M	Placebo	No	Male	No	No		No	0	No	No	0	No	0	No	0	No	0		No	No						No		No	No	Yes
D094M	Placebo	No	Male	No	No		No	0	No	No	0	No	0	No	0	No	0		No	No						No		No	Yes	Yes
D094M	Placebo	No	Male	No	No		No	0	No	No	0	No	0	No	0	No	0		No	No						No		Yes	Yes	Yes
D094M	Placebo	No	Male	No	No		No	0	No	No	0	No	0	No	0	No	0		No	No						No		No	Yes	Yes
D094M	Placebo	No	Male	No	No		No	0	No	No	0	No	0	No	0	No	0		No	No						No		No	No	Yes
D094M	Placebo	No	Male	No	No		No	0	No	No	0	No	0	No	0	No	0		No	No						No		Yes	Yes	Yes
D094M	Placebo	No	Male	No	No		No	0	No	No	0	No	0	No	0	No	0		No	No						No		Yes	Yes	Yes
D094M	Placebo	No	Male	No	No		No	0	No	No	0	No	0	No	0	No	0		No	No						No		Yes	Yes	Yes
D094M	Placebo	No	Male	No	No		No	0	No	No	0	No	0	No	0	No	0		No	No						No		No	Yes	Yes
D094M	Placebo	No	Male	No	No		No	0	No	No	0	No	0	No	0	No	0		No	No						No		Yes	No	Yes
D094M	Placebo	No	Male	No	No		No	0	No	No	0	No	0	No	0	No	0		No	No						No		No	No	Yes
D094M	Placebo	No	Male	No	No		No	0	No	No	0	No	0	No	0	No	0		No	No						No		Yes	Yes	Yes
D094M	Placebo	No	Male	No	No		No	0	No	No	0	No	0	No	0	No	0		No	No						No		Yes	Yes	Yes
D094M	Placebo	No	Male	No	No		No	0	No	No	0	No	0	No	0	No	0		No	No						No		Yes	Yes	Yes
D094M	Placebo	No	Male	No	No		No	0	No	No	0	No	0	No	0	No	0		No	No						No		No	Yes	Yes
D094M	Placebo	No	Male	No	No		No	0	No	No	0	No	0	No	0	No	0		No	No						No		No	No	Yes
D094M	Placebo	No	Male	No	No		No	0	No	No	0	No	0	No	0	No	0		No	No						No		No	No	No
D094M	Placebo	No	Male	No	No		No	0	No	No	0	No	0	No	0	No	0		No	No						No		No	Yes	Yes
D094M	Placebo	No	Male	No	No		No	0	No	No	0	No	0	No	0	No	0		No	No						No		Yes	Yes	No
D094M	Placebo	No	Male	No	No		No	0	No	No	0	No	0	No	0	No	0		No	No						No		No	Yes	Yes
D094M	Placebo	No	Male	No	No		No	0	No	No	0	No	0	No	0	No	0		No	No						No		Yes	No	No
D094M	Placebo	No	Male	No	No		No	0	No	No	0	No	0	No	0	No	0		No	No						No		No	Yes	Yes
D094M	Placebo	No	Male	No	No		No	0	No	No	0	No	0	No	0	No	0		No	No						No		No	No	Yes
D094M	Placebo	No	Male	No	No		No	0	No	No	0	No	0	No	0	No	0		No	No						No		No	Yes	Yes
D094M	Placebo	No	Male	No	No		No	0	No	No	0	No	0	No	0	No	0		No	No						No		Yes	Yes	No
D094M	Placebo	No	Male	No	No		No	0	No	No	0	No	0	No	0	No	0		No	No						No		No	Yes	Yes
D094M	Placebo	No	Male	No	No		No	0	No	No	0	No	0	No	0	No	0		No	No						No		No	Yes	No
D094M	Placebo	No	Male	No	No		No	0	No	No	0	No	0	No	0	No	0		No	No						No		Yes	No	No
D094M	Placebo	No	Male	No	No		No	0	No	No	0	No	0	No	0	No	0		No	No						No		No	Yes	Yes
D094M	Placebo	No	Male	No	No		No	0	No	No	0	No	0	No	0	No	0		No	No						No		No	No	Yes
D094M	Placebo	No	Male	No	No		No	0	No	No	0	No	0	No	0	No	0		No	No						No		No	No	Yes
D094M	Placebo	No	Male	No	No		No	0	No	No	0	No	0	No	0	No	0		No	No						No		Yes	Yes	Yes
D094M	Placebo	No	Male	No	No		No	0	No	No	0	No	0	No	0	No	0		No	No						No		No	Yes	Yes
D094M	Placebo	No	Male	No	No		No	0	No	No	0	No	0	No	0	No	0		No	No						No		No	Yes	Yes
D094M	Placebo	No	Male	No	No		No	0	No	No	0	No	0	No	0	No	0		No	No						No		Yes	Yes	Yes
D094M	Placebo	No	Male	No	No		No	0	No	No	0	No	0	No	0	No	0		No	No						No		No	Yes	No
D094M	Placebo	No	Male	No	No		No	0	No	No	0	No	0	No	0	No	0		No	No						No		Yes	Yes	No
D094M	Placebo	No	Male	No	No		No	0	No	No	0	No	0	No	0	No	0		No	No						No		Yes	Yes	Yes
D094M	Placebo	No	Male	No	No		No	0	No	No	0	No	0	No	0	No	0		No	No						No		Yes	Yes	Yes
D094M	Placebo	No	Male	No	No		No	0	No	No	0	No	0	No	0	No	0		No	No						No		No	Yes	Yes
D094M	Placebo	No	Male	No	No		No	0	No	No	0	No	0	No	0	No	0		No	No						No		Yes	Yes	Yes
D094M	Placebo	No	Male	No	No		No	0	No	No	0	No	0	No	0	No	0		No	No						No		Yes	No	Yes
D094M	Placebo	No	Male	No	No		No	0	No	No	0	No	0	No	0	No	0		No	No						No		No	Yes	Yes
D094M	Placebo	No	Male	No	No		No	0	No	No	0	No	0	No	0	No	0		No	No						No		No	Yes	Yes
D094M	Placebo	No	Male	No	No		No	0	No	No	0	No	0	No	0	No	0		No	No						No		No	Yes	Yes
D094M	Placebo	No	Male	No	No		No	0	No	No	0	No	0	No	0	No	0		No	No						No		No	Yes	Yes
D094M	Placebo	No	Male	No	No		No	0	No	No	0	No	0	No	0	No	0		No	No						No		Yes	No	Yes
[truncated: 3,946 more rows]
